# Supplementary material for: Genome-Wide Identification and Expression Profile of the HD-Zip Transcription Factor Family Associated with Seed Germination and Abiotic Stress Response in Miscanthus sinensis
Source: Genes (Basel). 2022 Nov 30;13(12):2256. doi: 10.3390/genes13122256 (PMC9777646; doi:10.3390/genes13122256)
Supplement: Supplementary file 1 [file genes-13-02256-s001.zip]

Archive with 6 entries (6 files):
- Supplementary Figures S1-S2.pdf
- Table S1.xlsx
- Table S2.xlsx
- Table S3.xlsx
- Table S4.xlsx
- Table S5.xlsx
