# Supplementary material for: Genome-Wide Identification and Expression Profile of the HD-Zip Transcription Factor Family Associated with Seed Germination and Abiotic Stress Response in Miscanthus sinensis
Source: Genes (Basel). 2022 Nov 30;13(12):2256. doi: 10.3390/genes13122256 (PMC9777646; doi:10.3390/genes13122256)
Supplement: Supplementary file 1 [file genes-13-02256-s001.zip › Table S1.xlsx]

## Sheet: Sheet1
Table S1. Primers information for selected M. sinensis and reference genes.
Gene	Forward-primer (5’-3’)	Reverse-primer (5’-3’)	Subgroup
Misin04G257500.1	CCAGGTCGCCATCTGGTTC	TCCGCATTGCCGCTATACTT	I
Misin02G460500.1	ACCCTCGCCCTTCTTCCCTC	CCGTTCACCTCATCGCCTCC	I
Misin17G054400.1	GACGCCTGTTGAAGGAGAATGG	TGTCGGCTCATCTGGGTGGT	I
Misin02G271800.1	CGAGGAGTAGCGGAGAAGTGGAC	TCTGCTTGGGGTTGAGGGTGTT	II
Misin01G096800.1	TGGAAGCCGTCGGAGGAGAT	TGTGCCAGAGGCCATGATGAG	II
Misin01G234600.1	TTGGCGAAGCAACTCAACCTG	GCTCGAAGTCCACCTCCGTCT	II
Misin01G516200.1	GATTCGGTTGGTATCGTG	CAGGGACTAAAGTTGTTGG	III
Misin05G030000.1	CGTGTTTCAGTTTGCCTTCG	CCGTCTGCGGATTTGATAAG	III
Misin06G303300.1	AGCCGAAGTCAGATAGGTC	CGTGTTGGAGATGGGAGA	III
Misin17G242100.1	TTGTCGTTCAGGGCGTGATG	GTTCGGTGGACGGCAGGTAG	III
Misin13G046000.1	AGTGGATAGCAGCGACAACA	AGAGGTGCCATCGGGATT	IV
Misin19G174900.1	TGCAGCCACCACATCCTCC	ATCAGCAGGTGGTTCGTT	IV
Unigene33024	CCCGTTTGGTTCC ACATCAA	CCGAACCTGCTG ACTTTGTG	/
