# Supplementary material for: Genome-Wide Identification and Expression Profile of the HD-Zip Transcription Factor Family Associated with Seed Germination and Abiotic Stress Response in Miscanthus sinensis
Source: Genes (Basel). 2022 Nov 30;13(12):2256. doi: 10.3390/genes13122256 (PMC9777646; doi:10.3390/genes13122256)
Supplement: Supplementary file 1 [file genes-13-02256-s001.zip › Table S2.xlsx]

## Sheet: Sheet1
Supplementary Table S2. The basic information of all identified M. sinensis HD-Zip genes
Gene ID	CDS length（bp）	Size（aa）	Chromosome No.	Genomic Location		MW(Da)	pI	Prediction of protein sub-cellularlocation	Prediction of membrane-bound HD-Zip proteins
Misin01G042300.1	3456	1152	Chr01	6486771	6499532	129280	7.47	Nuclear	Yes
Misin01G072300.1	1050	350	Chr01	11877566	11888320	38953.4	5.76	Nuclear	Yes
Misin01G091400.1	2286	762	Chr01	15282045	15293374	79925	6.98	Nuclear	Yes
Misin01G095100.1	1071	357	Chr01	16107722	16115697	39558.3	7.05	Nuclear	Yes
Misin01G096600.1	1065	355	Chr01	16401892	16409106	39350.1	7.02	Nuclear	Yes
Misin01G096800.1	492	164	Chr01	16475120	16489229	18672.1	8.69	Nuclear	Yes
Misin01G125800.1	1944	648	Chr01	22775656	22781761	71544.6	5.79	Nuclear	Yes
Misin01G125900.1	1056	352	Chr01	22785460	22787137	38100.2	7.29	Nuclear	Yes
Misin01G128600.1	1008	336	Chr01	23420752	23428102	36993.8	6.19	Nuclear	Yes
Misin01G140700.1	2565	855	Chr01	26794463	26800209	92951.9	6.58	Nuclear	Yes
Misin01G230100.1	1140	380	Chr01	55684282	55686854	40504.7	6.55	Nuclear	Yes
Misin01G234600.1	870	290	Chr01	58808734	58811128	30974.6	8.77	Nuclear	Yes
Misin01G249700.1	903	301	Chr01	76501833	76504116	32831.5	4.61	Nuclear	Yes
Misin01G262000.1	756	252	Chr01	83482773	83484719	27584	8.31	Nuclear	Yes
Misin01G281400.1	1014	338	Chr01	93060516	93062434	36816.9	8.5	Nuclear	Yes
Misin01G297700.1	1848	616	Chr01	99954674	99960579	64695.7	7.3	Nuclear	Yes
Misin01G368600.1	939	313	Chr01	119262499	119265948	32188.5	7.34	Nuclear	Yes
Misin01G448800.1	720	240	Chr01	136869328	136871116	26438.6	7.67	Nuclear	Yes
Misin01G452600.1	960	320	Chr01	137957529	137959711	34906.1	4.85	Nuclear	Yes
Misin01G471400.1	1749	583	Chr01	141574399	141578311	61916.8	6.3	Nuclear	Yes
Misin01G504000.1	1920	640	Chr01	148054042	148060621	67934.7	6.61	Nuclear	Yes
Misin01G504300.1	942	314	Chr01	148124027	148129330	34455.6	6.05	Nuclear	Yes
Misin01G516200.1	2523	841	Chr01	150393260	150401428	92040.3	6.15	Nuclear	Yes
Misin02G027300.1	3456	1152	Chr02	3999015	4013030	129313	7.29	Nuclear	Yes
Misin02G052700.1	384	128	Chr02	8464232	8465715	15041.4	10.4	Nuclear	Yes
Misin02G080500.1	1089	363	Chr02	13696756	13714075	39861.6	6.45	Nuclear	Yes
Misin02G082800.1	2289	763	Chr02	14224558	14235182	79728.9	7.03	Nuclear	Yes
Misin02G127500.1	1002	334	Chr02	24216609	24226395	36932.7	5.95	Nuclear	Yes
Misin02G130400.1	1059	353	Chr02	25053428	25058604	38516.6	6.74	Nuclear	Yes
Misin02G130600.1	1944	648	Chr02	25062253	25068150	71357.4	5.68	Nuclear	Yes
Misin02G133900.1	2565	855	Chr02	25917555	25923314	93000.9	6.54	Nuclear	Yes
Misin02G197400.1	2517	839	Chr02	43884911	43895626	92031.2	6.15	Nuclear	Yes
Misin02G223900.1	1104	368	Chr02	57615980	57618357	39105.2	6.71	Nuclear	Yes
Misin02G232200.1	891	297	Chr02	61860591	61863067	32516.1	4.57	Nuclear	Yes
Misin02G257100.1	768	256	Chr02	82264030	82266080	27795.2	8.09	Nuclear	Yes
Misin02G261500.1	2634	878	Chr02	84261310	84267651	94372.7	5.56	Nuclear	Yes
Misin02G271800.1	1032	344	Chr02	88543032	88544969	37052.2	8.5	Nuclear	Yes
Misin02G289100.1	1833	611	Chr02	94656213	94664660	64230.1	7.09	Nuclear	Yes
Misin02G358200.1	945	315	Chr02	113123210	113126731	32101.4	8.45	Nuclear	Yes
Misin02G422100.1	861	287	Chr02	126811845	126814527	30537	9.07	Nuclear	Yes
Misin02G440600.1	726	242	Chr02	130874553	130877868	26571.6	7.15	Nuclear	Yes
Misin02G450000.1	948	316	Chr02	133044579	133047690	34402.7	4.9	Nuclear	Yes
Misin02G460500.1	1047	349	Chr02	135481688	135484499	38089.3	6.83	Nuclear	Yes
Misin02G465600.1	1758	586	Chr02	136364836	136368671	62586.6	6.28	Nuclear	Yes
Misin02G496400.1	960	320	Chr02	142702125	142709246	34912.1	6.05	Nuclear	Yes
Misin02G496700.1	1860	620	Chr02	142789948	142796120	66360	6.67	Nuclear	Yes
Misin02G509800.1	2523	841	Chr02	144848401	144855967	92249.4	6.24	Nuclear	Yes
Misin03G022400.1	1062	354	Chr03	5593064	5599550	38594	6.69	Nuclear	Yes
Misin03G026200.1	519	173	Chr03	6649730	6650565	19681	7.76	Nuclear	Yes
Misin03G100100.1	2154	718	Chr03	30388921	30392152	78075.2	7.17	Nuclear	Yes
Misin03G157300.1	930	310	Chr03	62910729	62913041	33973.1	4.38	Nuclear	Yes
Misin03G242400.1	2616	872	Chr03	86394479	86403916	92252.5	6.41	Nuclear	Yes	Extracellular
Misin03G312200.1	687	229	Chr03	99885981	99887607	25360.2	6.4	Nuclear	Yes
Misin03G364400.1	789	263	Chr03	108670990	108673715	27737.7	7.14	Nuclear	Yes
Misin04G033200.1	1068	356	Chr04	7045018	7053116	38839.3	6.52	Nuclear	Yes
Misin04G111500.1	2175	725	Chr04	32377404	32380597	78850.7	6.71	Nuclear	Yes
Misin04G111800.1	2175	725	Chr04	32679366	32682830	78521.2	7.64	Nuclear	Yes
Misin04G176200.1	942	314	Chr04	65859352	65861806	34347.7	4.54	Nuclear	Yes
Misin04G203900.1	1074	358	Chr04	75261725	75263709	37850	8.59	Nuclear	Yes
Misin04G215600.1	810	270	Chr04	78458905	78461641	28981.8	4.5	Nuclear	Yes
Misin04G254200.1	2445	815	Chr04	87405355	87411819	86784.4	6.4	Nuclear	Yes
Misin04G257500.1	726	242	Chr04	88026171	88027930	26551.3	5.07	Nuclear	Yes
Misin04G334400.1	699	233	Chr04	102835564	102837084	25670.5	6.63	Nuclear	Yes
Misin04G399800.1	786	262	Chr04	113984225	113987228	27523.6	7.56	Nuclear	Yes
Misin05G030000.1	2532	844	Chr05	6450727	6456345	91999.5	6.11	Nuclear	Yes
Misin05G102700.1	2421	807	Chr05	22246450	22253416	86309.9	5.22	Nuclear	Yes
Misin05G220600.1	2358	786	Chr05	75253776	75270931	88302.1	7.54	Nuclear	Yes
Misin05G222100.1	1602	534	Chr05	75894607	75898511	54567	7.61	Nuclear	Yes
Misin05G237400.1	777	259	Chr05	80370044	80374310	28460.4	8.94	Nuclear	Yes
Misin05G298200.1	2694	898	Chr05	94394564	94403229	97171.8	7.23	Nuclear	Yes
Misin05G311700.1	828	276	Chr05	96656462	96659846	30525.7	6.45	Nuclear	Yes
Misin05G333600.1	639	213	Chr05	100779277	100780359	23931.6	8.24	Nuclear	Yes
Misin05G333700.1	636	212	Chr05	100836832	100838395	23841.3	8.01	Nuclear	Yes
Misin05G338100.1	1782	594	Chr05	101857491	101864096	64077.2	7.62	Nuclear	Yes
Misin05G343700.1	963	321	Chr05	103036135	103038863	34297.1	9.25	Nuclear	Yes
Misin05G360200.1	288	96	Chr05	106142533	106143311	10442.1	9.88	Nuclear	Yes
Misin06G010900.1	2532	844	Chr06	2517731	2523192	91786.3	6.14	Nuclear	Yes
Misin06G059300.1	2427	809	Chr06	14717707	14724770	86276.7	5.38	Nuclear	Yes
Misin06G124400.1	885	295	Chr06	34764840	34772311	32349	5.68	Nuclear	Yes
Misin06G208100.1	684	228	Chr06	76846566	76850803	24891.9	9.47	Nuclear	Yes
Misin06G221900.1	1599	533	Chr06	81178717	81182663	54498.2	8.29	Nuclear	Yes
Misin06G269600.1	1893	631	Chr06	92696073	92699142	69819.2	8.92	Nuclear	Yes
Misin06G291700.1	2280	760	Chr06	96444562	96450646	82565.4	6.42	Nuclear	Yes
Misin06G303300.1	810	270	Chr06	98540899	98546070	30123.3	6.13	Nuclear	Yes
Misin06G318000.1	969	323	Chr06	101271398	101274066	34514.5	9.19	Nuclear	Yes
Misin06G337000.1	1773	591	Chr06	105192781	105198506	63440.5	7.63	Nuclear	Yes
Misin07G039100.1	2190	730	Chr07	6793157	6801743	81359.5	7.07	Nuclear	Yes
Misin07G040300.1	696	232	Chr07	7175667	7176895	24770.4	9.94	Nuclear	Yes
Misin07G065000.1	585	195	Chr07	12106322	12109566	22222.9	7.06	Nuclear	Yes
Misin07G097200.1	1659	553	Chr07	18589444	18591863	57447.7	7.35	Nuclear	Yes
Misin07G124400.1	2349	783	Chr07	25958589	25964375	84536.9	5.93	Nuclear	Yes
Misin07G146800.1	810	270	Chr07	31250997	31252570	29130.6	7.19	Nuclear	Yes
Misin07G178500.1	2472	824	Chr07	38647130	38654105	87956.7	5.75	Nuclear	Yes
Misin07G200400.1	783	261	Chr07	43725132	43727167	27939.7	4.83	Nuclear	Yes
Misin07G287300.1	1122	374	Chr07	66779914	66782089	38259.2	7.73	Nuclear	Yes
Misin07G314200.1	822	274	Chr07	77676861	77680980	30015.9	4.64	Nuclear	Yes
Misin07G495400.1	1020	340	Chr07	148943846	148946115	36928.1	4.45	Nuclear	Yes
Misin07G507100.1	2121	707	Chr07	151476440	151481363	77133.3	6.55	Nuclear	Yes
Misin08G004500.1	543	181	Chr08	854337	855067	20493.7	6.75	Nuclear	Yes
Misin08G038200.1	2157	719	Chr08	7725254	7733019	80426.3	7.19	Nuclear	Yes
Misin08G040300.1	708	236	Chr08	8313346	8314380	25171.7	10.27	Nuclear	Yes
Misin08G066500.1	516	172	Chr08	14097046	14100096	19441.6	5.89	Nuclear	Yes
Misin08G074600.1	1644	548	Chr08	16973031	16975510	57289.7	7.38	Nuclear	Yes
Misin08G171900.1	1011	337	Chr08	60431659	60433893	36798	6.62	Nuclear	Yes
Misin08G222000.1	714	238	Chr08	74425700	74428105	26638.2	5.39	Nuclear	Yes
Misin08G267900.1	1041	347	Chr08	84374835	84376663	37487.7	4.46	Nuclear	Yes
Misin08G294000.1	2124	708	Chr08	89623941	89628692	77195.3	6.59	Nuclear	Yes
Misin09G034300.1	2019	673	Chr09	8369795	8375244	69883	6.83	Nuclear	Yes
Misin09G040500.1	789	263	Chr09	9979772	9981128	27760.7	8.17	Nuclear	Yes
Misin10G027800.1	807	269	Chr10	6683198	6684412	28204.2	7.97	Nuclear	Yes
Misin11G018600.1	2238	746	Chr11	9134725	9138859	81608.8	6.21	Nuclear	Yes
Misin11G044700.1	2223	741	Chr11	30808163	30811618	81216.3	5.07	Nuclear	Yes
Misin11G159500.1	789	263	Chr11	61352968	61354735	29325.3	4.76	Nuclear	Yes
Misin11G165500.1	684	228	Chr11	62752625	62754536	25228.5	8.7	Nuclear	Yes
Misin11G195000.1	2403	801	Chr11	68137525	68143209	86206.7	5.38	Nuclear	Yes
Misin11G236900.1	717	239	Chr11	75956796	75958575	26460.8	9.56	Nuclear	Yes
Misin11G260000.1	987	329	Chr11	79615758	79616963	33490.9	8.21	Nuclear	Yes
Misin12G165000.1	786	262	Chr12	63986580	63988577	29031	4.91	Nuclear	Yes
Misin12G185900.1	693	231	Chr12	68130954	68133333	25536.7	9.43	Nuclear	Yes
Misin12G250200.1	690	230	Chr12	80220357	80221829	25336.5	10.15	Nuclear	Yes
Misin12G262800.1	975	325	Chr12	82475948	82477140	33179.7	8.71	Nuclear	Yes
Misin13G046000.1	951	317	Chr13	12956750	12959562	34844.8	6.24	Nuclear	Yes
Misin13G100700.1	816	272	Chr13	42767910	42772551	29940.7	4.53	Nuclear	Yes
Misin13G129000.1	1089	363	Chr13	51837836	51840097	37312.1	7.77	Nuclear	Yes
Misin13G199600.1	819	273	Chr13	67522451	67524397	29385.2	4.59	Nuclear	Yes
Misin14G150600.1	1965	655	Chr14	55035889	55041109	72741.6	5.62	Nuclear	Yes
Misin14G163700.1	2565	855	Chr14	58460730	58467579	92835.2	6.72	Nuclear	Yes
Misin15G189700.1	438	146	Chr15	67530150	67532501	16945.5	10.74	Nuclear	Yes
Misin15G190200.1	678	226	Chr15	67844659	67848325	24955	8.63	Nuclear	Yes
Misin15G190500.1	678	226	Chr15	67971876	67975838	24896	8.49	Nuclear	Yes
Misin15G202800.1	1965	655	Chr15	72087121	72101074	72867.8	5.74	Nuclear	Yes
Misin16G042500.1	909	303	Chr16	9182638	9190401	32887.7	5.14	Nuclear	Yes
Misin16G051700.1	786	262	Chr16	11770507	11771936	27860.3	8.37	Nuclear	No
Misin16G156100.1	1692	564	Chr16	59246208	59250710	60614.9	8.27	Nuclear	Yes
Misin16G203000.1	2190	730	Chr16	69829395	69836542	80159.8	4.64	Nuclear	Yes
Misin16G227400.1	5484	1828	Chr16	73929727	73940879	203049	5.23	Nuclear	Yes
Misin16G229200.1	1419	473	Chr16	74312493	74316758	49842.1	7.64	Nuclear	Yes
Misin17G025700.1	792	264	Chr17	6743997	6745652	27989.4	8.15	Nuclear	Yes
Misin17G033900.1	909	303	Chr17	9098101	9105427	32921.7	5.76	Nuclear	Yes
Misin17G040000.1	807	269	Chr17	10961079	10962395	28310.7	8.17	Nuclear	Yes
Misin17G054400.1	378	126	Chr17	14335163	14336158	13512.1	5.76	Extracellular	Yes
Misin17G166800.1	1671	557	Chr17	62858243	62862658	59836.9	8.58	Nuclear	Yes
Misin17G203900.1	2187	729	Chr17	71955575	71962285	80158.8	4.67	Nuclear	Yes
Misin17G240000.1	5568	1856	Chr17	79110324	79122764	205749	5.46	Nuclear	Yes
Misin17G242100.1	1389	463	Chr17	79412795	79417739	48506.3	7.6	Nuclear	Yes
Misin18G004400.1	1515	505	Chr18	1226230	1230665	54914.6	7.22	Nuclear	Yes
Misin18G030700.1	825	275	Chr18	6932371	6933915	28559.9	9.94	Nuclear	Yes
Misin18G030800.1	990	330	Chr18	7002564	7004648	34918.7	9.86	Nuclear	Yes
Misin18G087800.1	2097	699	Chr18	19855339	19859734	76200.4	5.8	Nuclear	Yes
Misin18G166200.1	1515	505	Chr18	57389315	57391798	53326.2	6.89	Nuclear	Yes
Misin18G169500.1	2031	677	Chr18	58684879	58690878	70608.9	6.62	Nuclear	Yes
Misin18G179300.1	990	330	Chr18	61687846	61690126	36458.7	4.56	Nuclear	Yes
Misin18G204600.1	963	321	Chr18	68929909	68933943	34736.7	6.29	Nuclear	Yes
Misin18G248600.1	714	238	Chr18	78621519	78623221	25502.5	9.28	Nuclear	Yes
Misin19G028900.1	804	268	Chr19	6862868	6864321	27647.8	9.7	Nuclear	Yes
Misin19G029000.1	1020	340	Chr19	6928540	6930629	35733.6	9.67	Nuclear	Yes
Misin19G084600.1	1359	453	Chr19	19568442	19571044	50893.9	5.67	Nuclear	Yes
Misin19G161100.1	1500	500	Chr19	56455507	56458113	52711.7	7.5	Nuclear	Yes
Misin19G174900.1	990	330	Chr19	61973331	61975390	36484.8	4.56	Nuclear	Yes
Misin19G201800.1	951	317	Chr19	69953936	69958882	34452.3	6.13	Nuclear	Yes
Misin19G242200.1	708	236	Chr19	80404061	80405734	25225.2	9.31	Nuclear	Yes
MisinT036700.1	2427	809	scaffold00043	274388	279660	86494.2	6.07	Nuclear	Yes
MisinT178900.1	726	242	scaffold00298	51627	53414	26948.4	4.96	Nuclear	Yes
MisinT208800.1	1026	342	scaffold00392	15786	17971	37488.7	8.1	Nuclear	Yes
MisinT234200.1	1542	514	scaffold00464	30387	34340	55696.3	7.48	Nuclear	Yes
MisinT250200.1	660	220	scaffold00514	67955	73662	24354.4	8.5	Nuclear	Yes
MisinT278900.1	852	284	scaffold00638	33823	36090	30776.5	5.65	Nuclear	Yes
MisinT398700.1	2637	879	scaffold01232	9130	15303	94260.5	5.39	Nuclear	Yes
MisinT415200.1	1077	359	scaffold01343	2004	5243	39167.3	6.9	Nuclear	Yes
