# Supplementary material for: Genome-Wide Identification and Expression Profile of the HD-Zip Transcription Factor Family Associated with Seed Germination and Abiotic Stress Response in Miscanthus sinensis
Source: Genes (Basel). 2022 Nov 30;13(12):2256. doi: 10.3390/genes13122256 (PMC9777646; doi:10.3390/genes13122256)
Supplement: Supplementary file 1 [file genes-13-02256-s001.zip › Table S3.xlsx]

## Sheet: plantCARE_output_PlantCARE_4742
Supplementary Table S3. Analysis of cis-acting element of HD-Zip genes in Miscanthus sinensis
Gene	Site Name	sequence	Position	Matrix score	Strand	Organism	function
Misin05G298200	Unnamed__1	GAATTTAATTAA	1133	11	-	Glycine max	60K protein binding site
Misin01G095100	TGA-element	AACGAC	106	6	-	Brassica oleracea	auxin-responsive element
Misin01G095100	TGA-element	AACGAC	270	6	-	Brassica oleracea	auxin-responsive element
Misin01G096600	TGA-element	AACGAC	100	6	-	Brassica oleracea	auxin-responsive element
Misin01G125900	TGA-element	AACGAC	430	6	+	Brassica oleracea	auxin-responsive element
Misin01G125900	TGA-element	AACGAC	534	6	-	Brassica oleracea	auxin-responsive element
Misin01G128600	TGA-element	AACGAC	341	6	+	Brassica oleracea	auxin-responsive element
Misin01G230100	TGA-element	AACGAC	610	6	+	Brassica oleracea	auxin-responsive element
Misin01G281400	TGA-element	AACGAC	37	6	+	Brassica oleracea	auxin-responsive element
Misin01G297700	TGA-element	AACGAC	1495	6	+	Brassica oleracea	auxin-responsive element
Misin01G368600	TGA-element	AACGAC	868	6	+	Brassica oleracea	auxin-responsive element
Misin01G448800	TGA-element	AACGAC	543	6	-	Brassica oleracea	auxin-responsive element
Misin01G452600	TGA-element	AACGAC	868	6	+	Brassica oleracea	auxin-responsive element
Misin01G471400	TGA-element	AACGAC	63	6	-	Brassica oleracea	auxin-responsive element
Misin01G471400	TGA-element	AACGAC	1612	6	+	Brassica oleracea	auxin-responsive element
Misin02G082800	TGA-element	AACGAC	957	6	-	Brassica oleracea	auxin-responsive element
Misin02G082800	TGA-element	AACGAC	1894	6	+	Brassica oleracea	auxin-responsive element
Misin02G127500	TGA-element	AACGAC	341	6	+	Brassica oleracea	auxin-responsive element
Misin02G130400	TGA-element	AACGAC	412	6	+	Brassica oleracea	auxin-responsive element
Misin02G130400	TGA-element	AACGAC	516	6	-	Brassica oleracea	auxin-responsive element
Misin02G223900	TGA-element	AACGAC	619	6	+	Brassica oleracea	auxin-responsive element
Misin02G261500	TGA-element	AACGAC	1011	6	-	Brassica oleracea	auxin-responsive element
Misin02G271800	TGA-element	AACGAC	43	6	+	Brassica oleracea	auxin-responsive element
Misin02G289100	TGA-element	AACGAC	1489	6	+	Brassica oleracea	auxin-responsive element
Misin02G358200	TGA-element	AACGAC	874	6	+	Brassica oleracea	auxin-responsive element
Misin02G440600	TGA-element	AACGAC	546	6	-	Brassica oleracea	auxin-responsive element
Misin02G450000	TGA-element	AACGAC	622	6	+	Brassica oleracea	auxin-responsive element
Misin02G450000	TGA-element	AACGAC	856	6	+	Brassica oleracea	auxin-responsive element
Misin02G460500	TGA-element	AACGAC	568	6	+	Brassica oleracea	auxin-responsive element
Misin02G465600	TGA-element	AACGAC	63	6	-	Brassica oleracea	auxin-responsive element
Misin02G465600	TGA-element	AACGAC	1621	6	+	Brassica oleracea	auxin-responsive element
Misin03G100100	TGA-element	AACGAC	73	6	+	Brassica oleracea	auxin-responsive element
Misin03G100100	TGA-element	AACGAC	1342	6	+	Brassica oleracea	auxin-responsive element
Misin03G157300	TGA-element	AACGAC	718	6	+	Brassica oleracea	auxin-responsive element
Misin03G242400	TGA-element	AACGAC	283	6	+	Brassica oleracea	auxin-responsive element
Misin03G242400	TGA-element	AACGAC	577	6	+	Brassica oleracea	auxin-responsive element
Misin04G111500	TGA-element	AACGAC	73	6	+	Brassica oleracea	auxin-responsive element
Misin04G111500	TGA-element	AACGAC	1366	6	+	Brassica oleracea	auxin-responsive element
Misin04G176200	TGA-element	AACGAC	730	6	+	Brassica oleracea	auxin-responsive element
Misin04G203900	TGA-element	AACGAC	418	6	+	Brassica oleracea	auxin-responsive element
Misin04G203900	TGA-element	AACGAC	987	6	-	Brassica oleracea	auxin-responsive element
Misin04G215600	TGA-element	AACGAC	553	6	+	Brassica oleracea	auxin-responsive element
Misin04G254200	TGA-element	AACGAC	109	6	+	Brassica oleracea	auxin-responsive element
Misin04G254200	TGA-element	AACGAC	403	6	+	Brassica oleracea	auxin-responsive element
Misin05G030000	TGA-element	AACGAC	295	6	+	Brassica oleracea	auxin-responsive element
Misin05G030000	TGA-element	AACGAC	2520	6	-	Brassica oleracea	auxin-responsive element
Misin05G102700	TGA-element	AACGAC	193	6	+	Brassica oleracea	auxin-responsive element
Misin05G102700	TGA-element	AACGAC	499	6	+	Brassica oleracea	auxin-responsive element
Misin05G298200	TGA-element	AACGAC	232	6	+	Brassica oleracea	auxin-responsive element
Misin05G298200	TGA-element	AACGAC	571	6	+	Brassica oleracea	auxin-responsive element
Misin05G298200	TGA-element	AACGAC	2130	6	-	Brassica oleracea	auxin-responsive element
Misin05G298200	TGA-element	AACGAC	2266	6	+	Brassica oleracea	auxin-responsive element
Misin05G360200	TGA-element	AACGAC	22	6	+	Brassica oleracea	auxin-responsive element
Misin06G010900	TGA-element	AACGAC	295	6	+	Brassica oleracea	auxin-responsive element
Misin06G059300	TGA-element	AACGAC	205	6	+	Brassica oleracea	auxin-responsive element
Misin06G059300	TGA-element	AACGAC	511	6	+	Brassica oleracea	auxin-responsive element
Misin06G124400	TGA-element	AACGAC	363	6	-	Brassica oleracea	auxin-responsive element
Misin06G269600	TGA-element	AACGAC	1044	6	-	Brassica oleracea	auxin-responsive element
Misin06G291700	TGA-element	AACGAC	157	6	+	Brassica oleracea	auxin-responsive element
Misin06G291700	TGA-element	AACGAC	1716	6	-	Brassica oleracea	auxin-responsive element
Misin06G291700	TGA-element	AACGAC	1852	6	+	Brassica oleracea	auxin-responsive element
Misin07G097200	TGA-element	AACGAC	18	6	-	Brassica oleracea	auxin-responsive element
Misin07G097200	TGA-element	AACGAC	811	6	+	Brassica oleracea	auxin-responsive element
Misin07G146800	TGA-element	AACGAC	57	6	+	Brassica oleracea	auxin-responsive element
Misin07G146800	TGA-element	AACGAC	297	6	+	Brassica oleracea	auxin-responsive element
Misin07G146800	TGA-element	AACGAC	343	6	+	Brassica oleracea	auxin-responsive element
Misin07G146800	TGA-element	AACGAC	553	6	+	Brassica oleracea	auxin-responsive element
Misin07G287300	TGA-element	AACGAC	406	6	+	Brassica oleracea	auxin-responsive element
Misin07G287300	TGA-element	AACGAC	1035	6	-	Brassica oleracea	auxin-responsive element
Misin07G495400	TGA-element	AACGAC	495	6	-	Brassica oleracea	auxin-responsive element
Misin07G495400	TGA-element	AACGAC	976	6	+	Brassica oleracea	auxin-responsive element
Misin07G507100	TGA-element	AACGAC	262	6	+	Brassica oleracea	auxin-responsive element
Misin07G507100	TGA-element	AACGAC	1495	6	+	Brassica oleracea	auxin-responsive element
Misin08G074600	TGA-element	AACGAC	18	6	-	Brassica oleracea	auxin-responsive element
Misin08G074600	TGA-element	AACGAC	838	6	+	Brassica oleracea	auxin-responsive element
Misin08G294000	TGA-element	AACGAC	262	6	+	Brassica oleracea	auxin-responsive element
Misin08G294000	TGA-element	AACGAC	1495	6	+	Brassica oleracea	auxin-responsive element
Misin09G034300	TGA-element	AACGAC	813	6	-	Brassica oleracea	auxin-responsive element
Misin09G034300	TGA-element	AACGAC	1896	6	-	Brassica oleracea	auxin-responsive element
Misin09G034300	TGA-element	AACGAC	1980	6	-	Brassica oleracea	auxin-responsive element
Misin11G044700	TGA-element	AACGAC	1504	6	-	Brassica oleracea	auxin-responsive element
Misin11G159500	TGA-element	AACGAC	111	6	-	Brassica oleracea	auxin-responsive element
Misin11G195000	TGA-element	AACGAC	514	6	+	Brassica oleracea	auxin-responsive element
Misin12G165000	TGA-element	AACGAC	96	6	-	Brassica oleracea	auxin-responsive element
Misin13G129000	TGA-element	AACGAC	409	6	+	Brassica oleracea	auxin-responsive element
Misin13G129000	TGA-element	AACGAC	1002	6	-	Brassica oleracea	auxin-responsive element
Misin13G199600	TGA-element	AACGAC	565	6	+	Brassica oleracea	auxin-responsive element
Misin16G203000	TGA-element	AACGAC	1760	6	-	Brassica oleracea	auxin-responsive element
Misin16G227400	TGA-element	AACGAC	4443	6	+	Brassica oleracea	auxin-responsive element
Misin17G203900	TGA-element	AACGAC	1763	6	-	Brassica oleracea	auxin-responsive element
Misin17G240000	TGA-element	AACGAC	4443	6	+	Brassica oleracea	auxin-responsive element
Misin17G242100	TGA-element	AACGAC	571	6	-	Brassica oleracea	auxin-responsive element
Misin18G004400	TGA-element	AACGAC	255	6	-	Brassica oleracea	auxin-responsive element
Misin18G004400	TGA-element	AACGAC	306	6	-	Brassica oleracea	auxin-responsive element
Misin18G004400	TGA-element	AACGAC	633	6	-	Brassica oleracea	auxin-responsive element
Misin18G087800	TGA-element	AACGAC	256	6	+	Brassica oleracea	auxin-responsive element
Misin18G169500	TGA-element	AACGAC	801	6	-	Brassica oleracea	auxin-responsive element
Misin18G169500	TGA-element	AACGAC	1303	6	+	Brassica oleracea	auxin-responsive element
Misin18G169500	TGA-element	AACGAC	1899	6	-	Brassica oleracea	auxin-responsive element
Misin18G169500	TGA-element	AACGAC	1992	6	-	Brassica oleracea	auxin-responsive element
Misin18G248600	TGA-element	AACGAC	597	6	-	Brassica oleracea	auxin-responsive element
Misin19G084600	TGA-element	AACGAC	256	6	+	Brassica oleracea	auxin-responsive element
Misin19G161100	TGA-element	AACGAC	931	6	+	Brassica oleracea	auxin-responsive element
Misin19G242200	TGA-element	AACGAC	591	6	-	Brassica oleracea	auxin-responsive element
MisinT178900	TGA-element	AACGAC	502	6	+	Brassica oleracea	auxin-responsive element
MisinT178900	TGA-element	AACGAC	523	6	+	Brassica oleracea	auxin-responsive element
MisinT234200	TGA-element	AACGAC	312	6	-	Brassica oleracea	auxin-responsive element
MisinT234200	TGA-element	AACGAC	660	6	-	Brassica oleracea	auxin-responsive element
MisinT398700	TGA-element	AACGAC	1017	6	-	Brassica oleracea	auxin-responsive element
MisinT415200	TGA-element	AACGAC	586	6	+	Brassica oleracea	auxin-responsive element
Misin01G042300	AT-rich element	ATAGAAATCAA	2181	10	+	Glycine max	binding site of AT-rich DNA binding protein (ATBP-1)
Misin02G027300	AT-rich element	ATAGAAATCAA	2178	10	+	Glycine max	binding site of AT-rich DNA binding protein (ATBP-1)
Misin01G125900	MSA-like	TCCAACGGT	145	9	+	Catharanthus roseus	cis-acting element involved in cell cycle regulation
Misin02G027300	MSA-like	TCAAACGGT	741	9	-	Catharanthus roseus	cis-acting element involved in cell cycle regulation
Misin04G111500	MSA-like	TCCAACGGT	164	9	+	Catharanthus roseus	cis-acting element involved in cell cycle regulation
Misin05G220600	MSA-like	TCCAACGGT	1872	9	+	Catharanthus roseus	cis-acting element involved in cell cycle regulation
Misin07G124400	MSA-like	TCCAACGGT	1885	9	+	Catharanthus roseus	cis-acting element involved in cell cycle regulation
Misin07G178500	MSA-like	(T/C)C(T/C)AACGG(T/C)(T/C)A	1435	8.5	+	Catharanthus roseus	cis-acting element involved in cell cycle regulation
MisinT036700	MSA-like	(T/C)C(T/C)AACGG(T/C)(T/C)A	1438	8.5	+	Catharanthus roseus	cis-acting element involved in cell cycle regulation
Misin01G042300	TC-rich repeats	ATTCTCTAAC	1399	9	-	Nicotiana tabacum	cis-acting element involved in defense and stress responsiveness
Misin01G042300	TC-rich repeats	ATTCTCTAAC	1527	9	+	Nicotiana tabacum	cis-acting element involved in defense and stress responsiveness
Misin02G027300	TC-rich repeats	ATTCTCTAAC	1396	9	-	Nicotiana tabacum	cis-acting element involved in defense and stress responsiveness
Misin02G027300	TC-rich repeats	ATTCTCTAAC	1524	9	+	Nicotiana tabacum	cis-acting element involved in defense and stress responsiveness
Misin02G261500	TC-rich repeats	GTTTTCTTAC	1967	9	-	Nicotiana tabacum	cis-acting element involved in defense and stress responsiveness
Misin04G111500	TC-rich repeats	GTTTTCTTAC	711	9	-	Nicotiana tabacum	cis-acting element involved in defense and stress responsiveness
Misin05G220600	TC-rich repeats	GTTTTCTTAC	1342	9	-	Nicotiana tabacum	cis-acting element involved in defense and stress responsiveness
Misin05G298200	TC-rich repeats	ATTCTCTAAC	1191	9	-	Nicotiana tabacum	cis-acting element involved in defense and stress responsiveness
Misin06G291700	TC-rich repeats	ATTCTCTAAC	777	9	-	Nicotiana tabacum	cis-acting element involved in defense and stress responsiveness
Misin11G018600	TC-rich repeats	GTTTTCTTAC	2084	10	+	Nicotiana tabacum	cis-acting element involved in defense and stress responsiveness
Misin14G163700	TC-rich repeats	ATTCTCTAAC	1974	9	-	Nicotiana tabacum	cis-acting element involved in defense and stress responsiveness
MisinT398700	TC-rich repeats	GTTTTCTTAC	1973	9	-	Nicotiana tabacum	cis-acting element involved in defense and stress responsiveness
Misin01G368600	TATC-box	TATCCCA	406	7	+	Oryza sativa	cis-acting element involved in gibberellin-responsiveness
Misin07G039100	TATC-box	TATCCCA	2067	7	-	Oryza sativa	cis-acting element involved in gibberellin-responsiveness
Misin07G097200	TATC-box	TATCCCA	1420	7	+	Oryza sativa	cis-acting element involved in gibberellin-responsiveness
Misin08G074600	TATC-box	TATCCCA	1441	7	+	Oryza sativa	cis-acting element involved in gibberellin-responsiveness
Misin08G222000	TATC-box	TATCCCA	673	7	-	Oryza sativa	cis-acting element involved in gibberellin-responsiveness
Misin11G018600	TATC-box	TATCCCA	1735	7	-	Oryza sativa	cis-acting element involved in gibberellin-responsiveness
Misin11G044700	TATC-box	TATCCCA	1693	7	-	Oryza sativa	cis-acting element involved in gibberellin-responsiveness
Misin16G227400	TATC-box	TATCCCA	1211	7	-	Oryza sativa	cis-acting element involved in gibberellin-responsiveness
Misin17G240000	TATC-box	TATCCCA	1214	7	-	Oryza sativa	cis-acting element involved in gibberellin-responsiveness
MisinT178900	TATC-box	TATCCCA	685	7	-	Oryza sativa	cis-acting element involved in gibberellin-responsiveness
Misin03G242400	ACE	GACACGTATG	2354	9	-	Petroselinum crispum	cis-acting element involved in light responsiveness
Misin06G337000	ACE	GCGACGTACC	20	9	-	Petroselinum crispum	cis-acting element involved in light responsiveness
Misin07G039100	ACE	GCGACGTACC	1362	9	-	Petroselinum crispum	cis-acting element involved in light responsiveness
Misin07G097200	ACE	GCGACGTACC	214	9	+	Petroselinum crispum	cis-acting element involved in light responsiveness
Misin07G097200	ACE	GCGACGTACC	1144	9	+	Petroselinum crispum	cis-acting element involved in light responsiveness
Misin07G287300	ACE	GACACGTATG	450	9	-	Petroselinum crispum	cis-acting element involved in light responsiveness
Misin07G507100	ACE	GACACGTATG	748	9	+	Petroselinum crispum	cis-acting element involved in light responsiveness
Misin08G038200	ACE	GCGACGTACC	1365	9	-	Petroselinum crispum	cis-acting element involved in light responsiveness
Misin08G074600	ACE	GCGACGTACC	217	9	+	Petroselinum crispum	cis-acting element involved in light responsiveness
Misin08G074600	ACE	GCGACGTACC	1168	9	+	Petroselinum crispum	cis-acting element involved in light responsiveness
Misin08G294000	ACE	GACACGTATG	748	9	+	Petroselinum crispum	cis-acting element involved in light responsiveness
Misin16G042500	ACE	GCGACGTACC	514	9	+	Petroselinum crispum	cis-acting element involved in light responsiveness
Misin16G051700	ACE	GCGACGTACC	103	9	+	Petroselinum crispum	cis-acting element involved in light responsiveness
Misin16G227400	ACE	GACACGTATG	898	9	+	Petroselinum crispum	cis-acting element involved in light responsiveness
Misin17G033900	ACE	GCGACGTACC	514	9	+	Petroselinum crispum	cis-acting element involved in light responsiveness
Misin17G240000	ACE	GACACGTATG	901	9	+	Petroselinum crispum	cis-acting element involved in light responsiveness
Misin18G087800	ACE	GCGACGTACC	11	9	+	Petroselinum crispum	cis-acting element involved in light responsiveness
Misin19G084600	ACE	GCGACGTACC	11	9	+	Petroselinum crispum	cis-acting element involved in light responsiveness
Misin01G091400	LTR	CCGAAA	777	6	-	Hordeum vulgare	cis-acting element involved in low-temperature responsiveness
Misin01G125800	LTR	CCGAAA	1235	6	+	Hordeum vulgare	cis-acting element involved in low-temperature responsiveness
Misin01G128600	LTR	CCGAAA	182	6	+	Hordeum vulgare	cis-acting element involved in low-temperature responsiveness
Misin01G140700	LTR	CCGAAA	1099	6	+	Hordeum vulgare	cis-acting element involved in low-temperature responsiveness
Misin01G471400	LTR	CCGAAA	1051	6	+	Hordeum vulgare	cis-acting element involved in low-temperature responsiveness
Misin01G516200	LTR	CCGAAA	1526	6	-	Hordeum vulgare	cis-acting element involved in low-temperature responsiveness
Misin02G127500	LTR	CCGAAA	182	6	+	Hordeum vulgare	cis-acting element involved in low-temperature responsiveness
Misin02G130600	LTR	CCGAAA	1235	6	+	Hordeum vulgare	cis-acting element involved in low-temperature responsiveness
Misin02G197400	LTR	CCGAAA	2353	6	+	Hordeum vulgare	cis-acting element involved in low-temperature responsiveness
Misin02G465600	LTR	CCGAAA	1078	6	+	Hordeum vulgare	cis-acting element involved in low-temperature responsiveness
Misin03G100100	LTR	CCGAAA	1254	6	-	Hordeum vulgare	cis-acting element involved in low-temperature responsiveness
Misin03G242400	LTR	CCGAAA	121	6	+	Hordeum vulgare	cis-acting element involved in low-temperature responsiveness
Misin04G111500	LTR	CCGAAA	924	6	-	Hordeum vulgare	cis-acting element involved in low-temperature responsiveness
Misin04G254200	LTR	CCGAAA	669	6	-	Hordeum vulgare	cis-acting element involved in low-temperature responsiveness
Misin05G220600	LTR	CCGAAA	1656	6	+	Hordeum vulgare	cis-acting element involved in low-temperature responsiveness
Misin05G220600	LTR	CCGAAA	2265	6	-	Hordeum vulgare	cis-acting element involved in low-temperature responsiveness
Misin05G338100	LTR	CCGAAA	1713	6	-	Hordeum vulgare	cis-acting element involved in low-temperature responsiveness
Misin05G338100	LTR	CCGAAA	1734	6	-	Hordeum vulgare	cis-acting element involved in low-temperature responsiveness
Misin06G337000	LTR	CCGAAA	1704	6	-	Hordeum vulgare	cis-acting element involved in low-temperature responsiveness
Misin06G337000	LTR	CCGAAA	1725	6	-	Hordeum vulgare	cis-acting element involved in low-temperature responsiveness
Misin08G038200	LTR	CCGAAA	11	6	+	Hordeum vulgare	cis-acting element involved in low-temperature responsiveness
Misin12G165000	LTR	CCGAAA	641	6	-	Hordeum vulgare	cis-acting element involved in low-temperature responsiveness
Misin14G150600	LTR	CCGAAA	279	6	-	Hordeum vulgare	cis-acting element involved in low-temperature responsiveness
Misin14G150600	LTR	CCGAAA	739	6	+	Hordeum vulgare	cis-acting element involved in low-temperature responsiveness
Misin15G202800	LTR	CCGAAA	739	6	+	Hordeum vulgare	cis-acting element involved in low-temperature responsiveness
Misin16G227400	LTR	CCGAAA	2175	6	-	Hordeum vulgare	cis-acting element involved in low-temperature responsiveness
Misin16G227400	LTR	CCGAAA	3425	6	+	Hordeum vulgare	cis-acting element involved in low-temperature responsiveness
Misin16G227400	LTR	CCGAAA	5228	6	-	Hordeum vulgare	cis-acting element involved in low-temperature responsiveness
Misin17G240000	LTR	CCGAAA	300	6	+	Hordeum vulgare	cis-acting element involved in low-temperature responsiveness
Misin17G240000	LTR	CCGAAA	2178	6	-	Hordeum vulgare	cis-acting element involved in low-temperature responsiveness
Misin17G240000	LTR	CCGAAA	2648	6	-	Hordeum vulgare	cis-acting element involved in low-temperature responsiveness
Misin17G240000	LTR	CCGAAA	3425	6	+	Hordeum vulgare	cis-acting element involved in low-temperature responsiveness
Misin18G004400	LTR	CCGAAA	463	6	+	Hordeum vulgare	cis-acting element involved in low-temperature responsiveness
Misin18G087800	LTR	CCGAAA	6	6	-	Hordeum vulgare	cis-acting element involved in low-temperature responsiveness
Misin18G166200	LTR	CCGAAA	1354	6	+	Hordeum vulgare	cis-acting element involved in low-temperature responsiveness
Misin19G084600	LTR	CCGAAA	6	6	-	Hordeum vulgare	cis-acting element involved in low-temperature responsiveness
Misin19G161100	LTR	CCGAAA	1339	6	+	Hordeum vulgare	cis-acting element involved in low-temperature responsiveness
Misin19G174900	LTR	CCGAAA	591	6	+	Hordeum vulgare	cis-acting element involved in low-temperature responsiveness
MisinT250200	LTR	CCGAAA	637	6	-	Hordeum vulgare	cis-acting element involved in low-temperature responsiveness
Misin01G042300	TCA-element	TCAGAAGAGG	2446	9	+	Brassica oleracea	cis-acting element involved in salicylic acid responsiveness
Misin01G042300	TCA-element	TCAGAAGAGG	2627	9	-	Brassica oleracea	cis-acting element involved in salicylic acid responsiveness
Misin01G095100	TCA-element	TCAGAAGAGG	638	9	-	Brassica oleracea	cis-acting element involved in salicylic acid responsiveness
Misin01G096600	TCA-element	TCAGAAGAGG	632	9	-	Brassica oleracea	cis-acting element involved in salicylic acid responsiveness
Misin01G125800	TCA-element	CCATCTTTTT	808	9	-	Nicotiana tabacum	cis-acting element involved in salicylic acid responsiveness
Misin01G516200	TCA-element	CCATCTTTTT	1790	9	-	Nicotiana tabacum	cis-acting element involved in salicylic acid responsiveness
Misin02G027300	TCA-element	CCATCTTTTT	814	9	-	Nicotiana tabacum	cis-acting element involved in salicylic acid responsiveness
Misin02G027300	TCA-element	TCAGAAGAGG	2443	9	+	Brassica oleracea	cis-acting element involved in salicylic acid responsiveness
Misin02G027300	TCA-element	TCAGAAGAGG	2624	9	-	Brassica oleracea	cis-acting element involved in salicylic acid responsiveness
Misin02G080500	TCA-element	TCAGAAGAGG	77	9	-	Brassica oleracea	cis-acting element involved in salicylic acid responsiveness
Misin02G130600	TCA-element	CCATCTTTTT	808	9	-	Nicotiana tabacum	cis-acting element involved in salicylic acid responsiveness
Misin02G197400	TCA-element	TCAGAAGAGG	1077	9	+	Brassica oleracea	cis-acting element involved in salicylic acid responsiveness
Misin02G197400	TCA-element	CCATCTTTTT	1784	9	-	Nicotiana tabacum	cis-acting element involved in salicylic acid responsiveness
Misin02G509800	TCA-element	CCATCTTTTT	1790	9	-	Nicotiana tabacum	cis-acting element involved in salicylic acid responsiveness
Misin03G022400	TCA-element	TCAGAAGAGG	610	9	+	Brassica oleracea	cis-acting element involved in salicylic acid responsiveness
Misin03G022400	TCA-element	TCAGAAGAGG	623	9	-	Brassica oleracea	cis-acting element involved in salicylic acid responsiveness
Misin04G033200	TCA-element	TCAGAAGAGG	616	9	+	Brassica oleracea	cis-acting element involved in salicylic acid responsiveness
Misin04G033200	TCA-element	TCAGAAGAGG	629	9	-	Brassica oleracea	cis-acting element involved in salicylic acid responsiveness
Misin05G030000	TCA-element	TCAGAAGAGG	1074	9	+	Brassica oleracea	cis-acting element involved in salicylic acid responsiveness
Misin05G298200	TCA-element	TCAGAAGAGG	1839	9	-	Brassica oleracea	cis-acting element involved in salicylic acid responsiveness
Misin06G291700	TCA-element	TCAGAAGAGG	1425	9	-	Brassica oleracea	cis-acting element involved in salicylic acid responsiveness
Misin07G124400	TCA-element	CCATCTTTTT	1515	9	-	Nicotiana tabacum	cis-acting element involved in salicylic acid responsiveness
Misin11G044700	TCA-element	TCAGAAGAGG	1239	9	-	Brassica oleracea	cis-acting element involved in salicylic acid responsiveness
Misin11G195000	TCA-element	TCAGAAGAGG	1549	9	-	Brassica oleracea	cis-acting element involved in salicylic acid responsiveness
Misin11G195000	TCA-element	TCAGAAGAGG	1663	9	+	Brassica oleracea	cis-acting element involved in salicylic acid responsiveness
Misin12G185900	TCA-element	TCAGAAGAGG	366	9	+	Brassica oleracea	cis-acting element involved in salicylic acid responsiveness
Misin14G150600	TCA-element	CCATCTTTTT	829	9	-	Nicotiana tabacum	cis-acting element involved in salicylic acid responsiveness
Misin14G150600	TCA-element	TCAGAAGAGG	1442	9	-	Brassica oleracea	cis-acting element involved in salicylic acid responsiveness
Misin14G150600	TCA-element	CCATCTTTTT	1631	9	-	Nicotiana tabacum	cis-acting element involved in salicylic acid responsiveness
Misin14G163700	TCA-element	TCAGAAGAGG	1229	9	+	Brassica oleracea	cis-acting element involved in salicylic acid responsiveness
Misin15G202800	TCA-element	CCATCTTTTT	829	9	-	Nicotiana tabacum	cis-acting element involved in salicylic acid responsiveness
Misin15G202800	TCA-element	TCAGAAGAGG	1442	9	-	Brassica oleracea	cis-acting element involved in salicylic acid responsiveness
Misin16G203000	TCA-element	TCAGAAGAGG	1064	9	-	Brassica oleracea	cis-acting element involved in salicylic acid responsiveness
Misin16G227400	TCA-element	CCATCTTTTT	4306	9	+	Nicotiana tabacum	cis-acting element involved in salicylic acid responsiveness
Misin16G227400	TCA-element	TCAGAAGAGG	5083	9	+	Brassica oleracea	cis-acting element involved in salicylic acid responsiveness
Misin16G227400	TCA-element	TCAGAAGAGG	5158	9	+	Brassica oleracea	cis-acting element involved in salicylic acid responsiveness
Misin17G203900	TCA-element	TCAGAAGAGG	1064	9	-	Brassica oleracea	cis-acting element involved in salicylic acid responsiveness
Misin17G240000	TCA-element	TCAGAAGAGG	5242	9	+	Brassica oleracea	cis-acting element involved in salicylic acid responsiveness
Misin18G030800	TCA-element	TCAGAAGAGG	981	9	-	Brassica oleracea	cis-acting element involved in salicylic acid responsiveness
Misin18G179300	TCA-element	TCAGAAGAGG	325	9	+	Brassica oleracea	cis-acting element involved in salicylic acid responsiveness
Misin18G179300	TCA-element	CCATCTTTTT	446	9	-	Nicotiana tabacum	cis-acting element involved in salicylic acid responsiveness
Misin18G179300	TCA-element	CCATCTTTTT	920	9	-	Nicotiana tabacum	cis-acting element involved in salicylic acid responsiveness
Misin19G029000	TCA-element	TCAGAAGAGG	1011	9	-	Brassica oleracea	cis-acting element involved in salicylic acid responsiveness
Misin19G174900	TCA-element	TCAGAAGAGG	325	9	+	Brassica oleracea	cis-acting element involved in salicylic acid responsiveness
Misin19G174900	TCA-element	CCATCTTTTT	446	9	-	Nicotiana tabacum	cis-acting element involved in salicylic acid responsiveness
Misin19G174900	TCA-element	CCATCTTTTT	920	9	-	Nicotiana tabacum	cis-acting element involved in salicylic acid responsiveness
MisinT208800	TCA-element	CCATCTTTTT	960	9	+	Nicotiana tabacum	cis-acting element involved in salicylic acid responsiveness
Misin01G042300	ABRE	ACGTG	332	5	-	Arabidopsis thaliana	cis-acting element involved in the abscisic acid responsiveness
Misin01G042300	ABRE	ACGTG	683	5	+	Arabidopsis thaliana	cis-acting element involved in the abscisic acid responsiveness
Misin01G042300	ABRE	TACGGTC	2362	7	-	Arabidopsis thaliana	cis-acting element involved in the abscisic acid responsiveness
Misin01G042300	ABRE	ACGTG	3040	5	+	Arabidopsis thaliana	cis-acting element involved in the abscisic acid responsiveness
Misin01G042300	ABRE	GACACGTGGC	3434	9	+	Triticum aestivum	cis-acting element involved in the abscisic acid responsiveness
Misin01G072300	ABRE	ACGTG	961	5	-	Arabidopsis thaliana	cis-acting element involved in the abscisic acid responsiveness
Misin01G091400	ABRE	ACGTG	41	5	+	Arabidopsis thaliana	cis-acting element involved in the abscisic acid responsiveness
Misin01G091400	ABRE	ACGTG	223	5	-	Arabidopsis thaliana	cis-acting element involved in the abscisic acid responsiveness
Misin01G091400	ABRE	ACGTG	795	5	-	Arabidopsis thaliana	cis-acting element involved in the abscisic acid responsiveness
Misin01G091400	ABRE	CACGTG	1491	6	-	Arabidopsis thaliana	cis-acting element involved in the abscisic acid responsiveness
Misin01G091400	ABRE	ACGTG	1492	5	+	Arabidopsis thaliana	cis-acting element involved in the abscisic acid responsiveness
Misin01G091400	ABRE	CGCACGTGTC	1791	9	+	Hordeum vulgare	cis-acting element involved in the abscisic acid responsiveness
Misin01G091400	ABRE	ACGTG	2090	5	+	Arabidopsis thaliana	cis-acting element involved in the abscisic acid responsiveness
Misin01G091400	ABRE	CACGTG	2095	6	-	Arabidopsis thaliana	cis-acting element involved in the abscisic acid responsiveness
Misin01G091400	ABRE	ACGTG	2096	5	+	Arabidopsis thaliana	cis-acting element involved in the abscisic acid responsiveness
Misin01G091400	ABRE	GCAACGTGTC	2186	9	+	Hordeum vulgare	cis-acting element involved in the abscisic acid responsiveness
Misin01G091400	ABRE	ACGTG	2189	5	+	Arabidopsis thaliana	cis-acting element involved in the abscisic acid responsiveness
Misin01G095100	ABRE	AACCCGG	199	7	+	Arabidopsis thaliana	cis-acting element involved in the abscisic acid responsiveness
Misin01G095100	ABRE	CGCACGTGTC	238	9	-	Hordeum vulgare	cis-acting element involved in the abscisic acid responsiveness
Misin01G096600	ABRE	AACCCGG	193	7	+	Arabidopsis thaliana	cis-acting element involved in the abscisic acid responsiveness
Misin01G096600	ABRE	CGCACGTGTC	232	9	-	Hordeum vulgare	cis-acting element involved in the abscisic acid responsiveness
Misin01G125900	ABRE	ACGTG	576	5	-	Arabidopsis thaliana	cis-acting element involved in the abscisic acid responsiveness
Misin01G140700	ABRE	ACGTG	83	5	+	Arabidopsis thaliana	cis-acting element involved in the abscisic acid responsiveness
Misin01G140700	ABRE	GCAACGTGTC	331	9	-	Hordeum vulgare	cis-acting element involved in the abscisic acid responsiveness
Misin01G140700	ABRE	CGTACGTGCA	2474	9	+	Hordeum vulgare	cis-acting element involved in the abscisic acid responsiveness
Misin01G262000	ABRE	CACGTG	98	6	+	Arabidopsis thaliana	cis-acting element involved in the abscisic acid responsiveness
Misin01G262000	ABRE	ACGTG	99	5	+	Arabidopsis thaliana	cis-acting element involved in the abscisic acid responsiveness
Misin01G281400	ABRE	ACGTG	286	5	+	Arabidopsis thaliana	cis-acting element involved in the abscisic acid responsiveness
Misin01G281400	ABRE	ACGTG	671	5	-	Arabidopsis thaliana	cis-acting element involved in the abscisic acid responsiveness
Misin01G297700	ABRE	GCCGCGTGGC	346	9	+	Oryza sativa	cis-acting element involved in the abscisic acid responsiveness
Misin01G297700	ABRE	GCCGCGTGGC	415	9	+	Oryza sativa	cis-acting element involved in the abscisic acid responsiveness
Misin01G297700	ABRE	GCCGCGTGGC	451	9	+	Oryza sativa	cis-acting element involved in the abscisic acid responsiveness
Misin01G297700	ABRE	ACGTG	1094	5	+	Arabidopsis thaliana	cis-acting element involved in the abscisic acid responsiveness
Misin01G297700	ABRE	AACCCGG	1814	7	-	Arabidopsis thaliana	cis-acting element involved in the abscisic acid responsiveness
Misin01G368600	ABRE	ACGTG	593	5	+	Arabidopsis thaliana	cis-acting element involved in the abscisic acid responsiveness
Misin01G368600	ABRE	ACGTG	827	5	+	Arabidopsis thaliana	cis-acting element involved in the abscisic acid responsiveness
Misin01G452600	ABRE	ACGTG	131	5	+	Arabidopsis thaliana	cis-acting element involved in the abscisic acid responsiveness
Misin01G471400	ABRE	ACGTG	78	5	-	Arabidopsis thaliana	cis-acting element involved in the abscisic acid responsiveness
Misin01G471400	ABRE	GCAACGTGTC	140	9	-	Hordeum vulgare	cis-acting element involved in the abscisic acid responsiveness
Misin01G471400	ABRE	ACGTG	142	5	-	Arabidopsis thaliana	cis-acting element involved in the abscisic acid responsiveness
Misin01G471400	ABRE	GCAACGTGTC	1577	9	+	Hordeum vulgare	cis-acting element involved in the abscisic acid responsiveness
Misin01G504000	ABRE	ACGTG	965	5	+	Arabidopsis thaliana	cis-acting element involved in the abscisic acid responsiveness
Misin01G504000	ABRE	ACGTG	1166	5	+	Arabidopsis thaliana	cis-acting element involved in the abscisic acid responsiveness
Misin01G504000	ABRE	GACACGTGGC	1211	9	-	Triticum aestivum	cis-acting element involved in the abscisic acid responsiveness
Misin01G504000	ABRE	GCCGCGTGGC	1516	9	-	Oryza sativa	cis-acting element involved in the abscisic acid responsiveness
Misin01G504000	ABRE	ACGTG	1807	5	-	Arabidopsis thaliana	cis-acting element involved in the abscisic acid responsiveness
Misin01G504000	ABRE	AACCCGG	1886	7	-	Arabidopsis thaliana	cis-acting element involved in the abscisic acid responsiveness
Misin01G504300	ABRE	CACGTG	208	6	+	Arabidopsis thaliana	cis-acting element involved in the abscisic acid responsiveness
Misin01G504300	ABRE	ACGTG	209	5	+	Arabidopsis thaliana	cis-acting element involved in the abscisic acid responsiveness
Misin01G504300	ABRE	ACGTG	409	5	-	Arabidopsis thaliana	cis-acting element involved in the abscisic acid responsiveness
Misin01G516200	ABRE	ACGTG	83	5	+	Arabidopsis thaliana	cis-acting element involved in the abscisic acid responsiveness
Misin01G516200	ABRE	CACGTG	812	6	+	Arabidopsis thaliana	cis-acting element involved in the abscisic acid responsiveness
Misin01G516200	ABRE	ACGTG	813	5	+	Arabidopsis thaliana	cis-acting element involved in the abscisic acid responsiveness
Misin02G027300	ABRE	ACGTG	329	5	-	Arabidopsis thaliana	cis-acting element involved in the abscisic acid responsiveness
Misin02G027300	ABRE	ACGTG	680	5	+	Arabidopsis thaliana	cis-acting element involved in the abscisic acid responsiveness
Misin02G027300	ABRE	TACGGTC	2359	7	-	Arabidopsis thaliana	cis-acting element involved in the abscisic acid responsiveness
Misin02G027300	ABRE	ACGTG	3037	5	+	Arabidopsis thaliana	cis-acting element involved in the abscisic acid responsiveness
Misin02G027300	ABRE	GACACGTGGC	3434	9	+	Triticum aestivum	cis-acting element involved in the abscisic acid responsiveness
Misin02G052700	ABRE	ACGTG	298	5	-	Arabidopsis thaliana	cis-acting element involved in the abscisic acid responsiveness
Misin02G080500	ABRE	GCCGCGTGGC	46	9	-	Oryza sativa	cis-acting element involved in the abscisic acid responsiveness
Misin02G080500	ABRE	GCCGCGTGGC	206	9	+	Oryza sativa	cis-acting element involved in the abscisic acid responsiveness
Misin02G082800	ABRE	ACGTG	36	5	-	Arabidopsis thaliana	cis-acting element involved in the abscisic acid responsiveness
Misin02G082800	ABRE	CACGTG	229	6	+	Arabidopsis thaliana	cis-acting element involved in the abscisic acid responsiveness
Misin02G082800	ABRE	ACGTG	230	5	+	Arabidopsis thaliana	cis-acting element involved in the abscisic acid responsiveness
Misin02G082800	ABRE	CGTACGTGCA	752	9	+	Hordeum vulgare	cis-acting element involved in the abscisic acid responsiveness
Misin02G082800	ABRE	ACGTG	755	5	+	Arabidopsis thaliana	cis-acting element involved in the abscisic acid responsiveness
Misin02G082800	ABRE	ACGTG	1024	5	-	Arabidopsis thaliana	cis-acting element involved in the abscisic acid responsiveness
Misin02G082800	ABRE	CACGTG	1488	6	-	Arabidopsis thaliana	cis-acting element involved in the abscisic acid responsiveness
Misin02G082800	ABRE	ACGTG	1489	5	+	Arabidopsis thaliana	cis-acting element involved in the abscisic acid responsiveness
Misin02G082800	ABRE	CGCACGTGTC	1788	9	+	Hordeum vulgare	cis-acting element involved in the abscisic acid responsiveness
Misin02G082800	ABRE	CACGTG	2095	6	-	Arabidopsis thaliana	cis-acting element involved in the abscisic acid responsiveness
Misin02G082800	ABRE	ACGTG	2096	5	+	Arabidopsis thaliana	cis-acting element involved in the abscisic acid responsiveness
Misin02G082800	ABRE	GCAACGTGTC	2189	9	+	Hordeum vulgare	cis-acting element involved in the abscisic acid responsiveness
Misin02G082800	ABRE	ACGTG	2192	5	+	Arabidopsis thaliana	cis-acting element involved in the abscisic acid responsiveness
Misin02G127500	ABRE	ACGTG	90	5	-	Arabidopsis thaliana	cis-acting element involved in the abscisic acid responsiveness
Misin02G127500	ABRE	ACGTG	582	5	-	Arabidopsis thaliana	cis-acting element involved in the abscisic acid responsiveness
Misin02G130400	ABRE	ACGTG	558	5	-	Arabidopsis thaliana	cis-acting element involved in the abscisic acid responsiveness
Misin02G130600	ABRE	ACGTG	1851	5	-	Arabidopsis thaliana	cis-acting element involved in the abscisic acid responsiveness
Misin02G133900	ABRE	ACGTG	83	5	+	Arabidopsis thaliana	cis-acting element involved in the abscisic acid responsiveness
Misin02G197400	ABRE	GACACGTGGC	2417	9	-	Triticum aestivum	cis-acting element involved in the abscisic acid responsiveness
Misin02G197400	ABRE	ACGTG	2419	5	-	Arabidopsis thaliana	cis-acting element involved in the abscisic acid responsiveness
Misin02G223900	ABRE	GACACGTGGC	125	9	+	Triticum aestivum	cis-acting element involved in the abscisic acid responsiveness
Misin02G232200	ABRE	GCCGCGTGGC	44	9	-	Oryza sativa	cis-acting element involved in the abscisic acid responsiveness
Misin02G261500	ABRE	ACGTG	302	5	+	Arabidopsis thaliana	cis-acting element involved in the abscisic acid responsiveness
Misin02G261500	ABRE	GCCGCGTGGC	425	9	-	Oryza sativa	cis-acting element involved in the abscisic acid responsiveness
Misin02G261500	ABRE	ACGTG	599	5	+	Arabidopsis thaliana	cis-acting element involved in the abscisic acid responsiveness
Misin02G261500	ABRE	GCCGCGTGGC	689	9	-	Oryza sativa	cis-acting element involved in the abscisic acid responsiveness
Misin02G271800	ABRE	CACGTG	291	6	+	Arabidopsis thaliana	cis-acting element involved in the abscisic acid responsiveness
Misin02G271800	ABRE	ACGTG	292	5	+	Arabidopsis thaliana	cis-acting element involved in the abscisic acid responsiveness
Misin02G271800	ABRE	ACGTG	338	5	+	Arabidopsis thaliana	cis-acting element involved in the abscisic acid responsiveness
Misin02G271800	ABRE	ACGTG	686	5	-	Arabidopsis thaliana	cis-acting element involved in the abscisic acid responsiveness
Misin02G289100	ABRE	GCCGCGTGGC	436	9	+	Oryza sativa	cis-acting element involved in the abscisic acid responsiveness
Misin02G289100	ABRE	ACGTG	1082	5	+	Arabidopsis thaliana	cis-acting element involved in the abscisic acid responsiveness
Misin02G289100	ABRE	AACCCGG	1799	7	-	Arabidopsis thaliana	cis-acting element involved in the abscisic acid responsiveness
Misin02G358200	ABRE	ACGTG	599	5	+	Arabidopsis thaliana	cis-acting element involved in the abscisic acid responsiveness
Misin02G358200	ABRE	ACGTG	833	5	+	Arabidopsis thaliana	cis-acting element involved in the abscisic acid responsiveness
Misin02G440600	ABRE	AACCCGG	601	7	+	Arabidopsis thaliana	cis-acting element involved in the abscisic acid responsiveness
Misin02G450000	ABRE	ACGTG	119	5	+	Arabidopsis thaliana	cis-acting element involved in the abscisic acid responsiveness
Misin02G450000	ABRE	ACGTG	626	5	+	Arabidopsis thaliana	cis-acting element involved in the abscisic acid responsiveness
Misin02G460500	ABRE	ACGTG	359	5	+	Arabidopsis thaliana	cis-acting element involved in the abscisic acid responsiveness
Misin02G460500	ABRE	CACGTG	437	6	+	Arabidopsis thaliana	cis-acting element involved in the abscisic acid responsiveness
Misin02G460500	ABRE	ACGTG	438	5	+	Arabidopsis thaliana	cis-acting element involved in the abscisic acid responsiveness
Misin02G465600	ABRE	ACGTG	78	5	-	Arabidopsis thaliana	cis-acting element involved in the abscisic acid responsiveness
Misin02G465600	ABRE	GCAACGTGTC	140	9	-	Hordeum vulgare	cis-acting element involved in the abscisic acid responsiveness
Misin02G465600	ABRE	ACGTG	142	5	-	Arabidopsis thaliana	cis-acting element involved in the abscisic acid responsiveness
Misin02G465600	ABRE	ACGTG	200	5	+	Arabidopsis thaliana	cis-acting element involved in the abscisic acid responsiveness
Misin02G465600	ABRE	GCAACGTGTC	1586	9	+	Hordeum vulgare	cis-acting element involved in the abscisic acid responsiveness
Misin02G496400	ABRE	CACGTG	226	6	+	Arabidopsis thaliana	cis-acting element involved in the abscisic acid responsiveness
Misin02G496400	ABRE	ACGTG	227	5	+	Arabidopsis thaliana	cis-acting element involved in the abscisic acid responsiveness
Misin02G496400	ABRE	ACGTG	427	5	-	Arabidopsis thaliana	cis-acting element involved in the abscisic acid responsiveness
Misin02G496700	ABRE	ACGTG	130	5	-	Arabidopsis thaliana	cis-acting element involved in the abscisic acid responsiveness
Misin02G496700	ABRE	ACGTG	902	5	+	Arabidopsis thaliana	cis-acting element involved in the abscisic acid responsiveness
Misin02G496700	ABRE	ACGTG	1103	5	+	Arabidopsis thaliana	cis-acting element involved in the abscisic acid responsiveness
Misin02G496700	ABRE	GACACGTGGC	1148	9	-	Triticum aestivum	cis-acting element involved in the abscisic acid responsiveness
Misin02G496700	ABRE	GCCGCGTGGC	1453	9	-	Oryza sativa	cis-acting element involved in the abscisic acid responsiveness
Misin02G496700	ABRE	ACGTG	1747	5	-	Arabidopsis thaliana	cis-acting element involved in the abscisic acid responsiveness
Misin02G496700	ABRE	AACCCGG	1826	7	-	Arabidopsis thaliana	cis-acting element involved in the abscisic acid responsiveness
Misin02G509800	ABRE	CACGTG	812	6	+	Arabidopsis thaliana	cis-acting element involved in the abscisic acid responsiveness
Misin02G509800	ABRE	ACGTG	813	5	+	Arabidopsis thaliana	cis-acting element involved in the abscisic acid responsiveness
Misin02G509800	ABRE	ACGTG	2477	5	+	Arabidopsis thaliana	cis-acting element involved in the abscisic acid responsiveness
Misin03G022400	ABRE	ACGTG	362	5	+	Arabidopsis thaliana	cis-acting element involved in the abscisic acid responsiveness
Misin03G026200	ABRE	GCCGCGTGGC	94	9	-	Oryza sativa	cis-acting element involved in the abscisic acid responsiveness
Misin03G100100	ABRE	GCAACGTGTC	192	9	-	Hordeum vulgare	cis-acting element involved in the abscisic acid responsiveness
Misin03G100100	ABRE	ACGTG	342	5	-	Arabidopsis thaliana	cis-acting element involved in the abscisic acid responsiveness
Misin03G100100	ABRE	CACGTG	381	6	+	Arabidopsis thaliana	cis-acting element involved in the abscisic acid responsiveness
Misin03G100100	ABRE	ACGTG	382	5	+	Arabidopsis thaliana	cis-acting element involved in the abscisic acid responsiveness
Misin03G100100	ABRE	ACGTG	923	5	-	Arabidopsis thaliana	cis-acting element involved in the abscisic acid responsiveness
Misin03G100100	ABRE	ACGTG	965	5	-	Arabidopsis thaliana	cis-acting element involved in the abscisic acid responsiveness
Misin03G100100	ABRE	ACGTG	1040	5	+	Arabidopsis thaliana	cis-acting element involved in the abscisic acid responsiveness
Misin03G100100	ABRE	GCCGCGTGGC	1544	9	+	Oryza sativa	cis-acting element involved in the abscisic acid responsiveness
Misin03G157300	ABRE	ACGTG	561	5	-	Arabidopsis thaliana	cis-acting element involved in the abscisic acid responsiveness
Misin03G242400	ABRE	AACCCGG	125	7	+	Arabidopsis thaliana	cis-acting element involved in the abscisic acid responsiveness
Misin03G242400	ABRE	CACGTG	1626	6	-	Arabidopsis thaliana	cis-acting element involved in the abscisic acid responsiveness
Misin03G242400	ABRE	ACGTG	1627	5	+	Arabidopsis thaliana	cis-acting element involved in the abscisic acid responsiveness
Misin03G242400	ABRE	ACGTG	2052	5	-	Arabidopsis thaliana	cis-acting element involved in the abscisic acid responsiveness
Misin03G242400	ABRE	ACGTG	2312	5	+	Arabidopsis thaliana	cis-acting element involved in the abscisic acid responsiveness
Misin03G242400	ABRE	ACGTG	2326	5	-	Arabidopsis thaliana	cis-acting element involved in the abscisic acid responsiveness
Misin03G242400	ABRE	AACCCGG	2375	7	-	Arabidopsis thaliana	cis-acting element involved in the abscisic acid responsiveness
Misin03G312200	ABRE	ACGTG	35	5	+	Arabidopsis thaliana	cis-acting element involved in the abscisic acid responsiveness
Misin03G312200	ABRE	GCCGCGTGGC	473	9	-	Oryza sativa	cis-acting element involved in the abscisic acid responsiveness
Misin03G364400	ABRE	GCCGCGTGGC	26	9	-	Oryza sativa	cis-acting element involved in the abscisic acid responsiveness
Misin03G364400	ABRE	GCCGCGTGGC	332	9	-	Oryza sativa	cis-acting element involved in the abscisic acid responsiveness
Misin03G364400	ABRE	GCCGCGTGGC	639	9	+	Oryza sativa	cis-acting element involved in the abscisic acid responsiveness
Misin03G364400	ABRE	ACGTG	680	5	+	Arabidopsis thaliana	cis-acting element involved in the abscisic acid responsiveness
Misin04G033200	ABRE	ACGTG	365	5	+	Arabidopsis thaliana	cis-acting element involved in the abscisic acid responsiveness
Misin04G111500	ABRE	ACGTG	341	5	+	Arabidopsis thaliana	cis-acting element involved in the abscisic acid responsiveness
Misin04G111500	ABRE	CACGTG	381	6	+	Arabidopsis thaliana	cis-acting element involved in the abscisic acid responsiveness
Misin04G111500	ABRE	ACGTG	382	5	+	Arabidopsis thaliana	cis-acting element involved in the abscisic acid responsiveness
Misin04G111500	ABRE	ACGTG	974	5	-	Arabidopsis thaliana	cis-acting element involved in the abscisic acid responsiveness
Misin04G111500	ABRE	ACGTG	1049	5	+	Arabidopsis thaliana	cis-acting element involved in the abscisic acid responsiveness
Misin04G111500	ABRE	GCCGCGTGGC	1568	9	+	Oryza sativa	cis-acting element involved in the abscisic acid responsiveness
Misin04G111800	ABRE	ACGTG	311	5	+	Arabidopsis thaliana	cis-acting element involved in the abscisic acid responsiveness
Misin04G111800	ABRE	CACGTG	351	6	+	Arabidopsis thaliana	cis-acting element involved in the abscisic acid responsiveness
Misin04G111800	ABRE	ACGTG	352	5	+	Arabidopsis thaliana	cis-acting element involved in the abscisic acid responsiveness
Misin04G111800	ABRE	ACGTG	917	5	-	Arabidopsis thaliana	cis-acting element involved in the abscisic acid responsiveness
Misin04G111800	ABRE	ACGTG	992	5	+	Arabidopsis thaliana	cis-acting element involved in the abscisic acid responsiveness
Misin04G176200	ABRE	ACGTG	573	5	-	Arabidopsis thaliana	cis-acting element involved in the abscisic acid responsiveness
Misin04G203900	ABRE	GCCGCGTGGC	291	9	+	Oryza sativa	cis-acting element involved in the abscisic acid responsiveness
Misin04G203900	ABRE	ACGTG	305	5	+	Arabidopsis thaliana	cis-acting element involved in the abscisic acid responsiveness
Misin04G215600	ABRE	GCCGCGTGGC	9	10	-	Oryza sativa	cis-acting element involved in the abscisic acid responsiveness
Misin04G215600	ABRE	ACGTG	465	5	-	Arabidopsis thaliana	cis-acting element involved in the abscisic acid responsiveness
Misin04G254200	ABRE	CACGTG	1446	6	-	Arabidopsis thaliana	cis-acting element involved in the abscisic acid responsiveness
Misin04G254200	ABRE	ACGTG	1447	5	+	Arabidopsis thaliana	cis-acting element involved in the abscisic acid responsiveness
Misin04G254200	ABRE	ACGTG	1872	5	-	Arabidopsis thaliana	cis-acting element involved in the abscisic acid responsiveness
Misin04G254200	ABRE	ACGTG	2132	5	+	Arabidopsis thaliana	cis-acting element involved in the abscisic acid responsiveness
Misin04G254200	ABRE	ACGTG	2146	5	-	Arabidopsis thaliana	cis-acting element involved in the abscisic acid responsiveness
Misin04G254200	ABRE	AACCCGG	2195	7	-	Arabidopsis thaliana	cis-acting element involved in the abscisic acid responsiveness
Misin04G257500	ABRE	ACGTG	17	5	+	Arabidopsis thaliana	cis-acting element involved in the abscisic acid responsiveness
Misin04G257500	ABRE	GCCGCGTGGC	393	9	+	Oryza sativa	cis-acting element involved in the abscisic acid responsiveness
Misin04G257500	ABRE	ACGTG	440	5	+	Arabidopsis thaliana	cis-acting element involved in the abscisic acid responsiveness
Misin04G257500	ABRE	ACGTG	554	5	+	Arabidopsis thaliana	cis-acting element involved in the abscisic acid responsiveness
Misin04G257500	ABRE	ACGTG	603	5	-	Arabidopsis thaliana	cis-acting element involved in the abscisic acid responsiveness
Misin04G334400	ABRE	ACGTG	35	5	+	Arabidopsis thaliana	cis-acting element involved in the abscisic acid responsiveness
Misin04G334400	ABRE	GCCGCGTGGC	485	9	-	Oryza sativa	cis-acting element involved in the abscisic acid responsiveness
Misin04G399800	ABRE	GCCGCGTGGC	26	9	-	Oryza sativa	cis-acting element involved in the abscisic acid responsiveness
Misin04G399800	ABRE	ACGTG	677	5	+	Arabidopsis thaliana	cis-acting element involved in the abscisic acid responsiveness
Misin05G030000	ABRE	ACGTG	50	5	+	Arabidopsis thaliana	cis-acting element involved in the abscisic acid responsiveness
Misin05G030000	ABRE	ACGTG	425	5	+	Arabidopsis thaliana	cis-acting element involved in the abscisic acid responsiveness
Misin05G030000	ABRE	ACGTG	1560	5	-	Arabidopsis thaliana	cis-acting element involved in the abscisic acid responsiveness
Misin05G030000	ABRE	ACGTG	1812	5	-	Arabidopsis thaliana	cis-acting element involved in the abscisic acid responsiveness
Misin05G030000	ABRE	ACGTG	2250	5	-	Arabidopsis thaliana	cis-acting element involved in the abscisic acid responsiveness
Misin05G030000	ABRE	CACGTG	2391	6	-	Arabidopsis thaliana	cis-acting element involved in the abscisic acid responsiveness
Misin05G030000	ABRE	ACGTG	2392	5	+	Arabidopsis thaliana	cis-acting element involved in the abscisic acid responsiveness
Misin05G102700	ABRE	CGTACGTGCA	879	9	-	Hordeum vulgare	cis-acting element involved in the abscisic acid responsiveness
Misin05G102700	ABRE	ACGTG	1388	5	+	Arabidopsis thaliana	cis-acting element involved in the abscisic acid responsiveness
Misin05G102700	ABRE	CACGTG	1781	6	-	Arabidopsis thaliana	cis-acting element involved in the abscisic acid responsiveness
Misin05G102700	ABRE	ACGTG	1782	5	+	Arabidopsis thaliana	cis-acting element involved in the abscisic acid responsiveness
Misin05G102700	ABRE	GACACGTGGC	2271	9	+	Triticum aestivum	cis-acting element involved in the abscisic acid responsiveness
Misin05G220600	ABRE	ACGTG	1533	5	+	Arabidopsis thaliana	cis-acting element involved in the abscisic acid responsiveness
Misin05G220600	ABRE	GCAACGTGTC	1819	9	-	Hordeum vulgare	cis-acting element involved in the abscisic acid responsiveness
Misin05G222100	ABRE	GCCGCGTGGC	449	9	+	Oryza sativa	cis-acting element involved in the abscisic acid responsiveness
Misin05G222100	ABRE	CACGTG	847	6	-	Arabidopsis thaliana	cis-acting element involved in the abscisic acid responsiveness
Misin05G222100	ABRE	ACGTG	848	5	+	Arabidopsis thaliana	cis-acting element involved in the abscisic acid responsiveness
Misin05G298200	ABRE	ACGTG	216	5	-	Arabidopsis thaliana	cis-acting element involved in the abscisic acid responsiveness
Misin05G298200	ABRE	CGCACGTGTC	277	9	-	Hordeum vulgare	cis-acting element involved in the abscisic acid responsiveness
Misin05G298200	ABRE	ACGTG	708	5	+	Arabidopsis thaliana	cis-acting element involved in the abscisic acid responsiveness
Misin05G298200	ABRE	CGTACGTGCA	1624	9	-	Hordeum vulgare	cis-acting element involved in the abscisic acid responsiveness
Misin05G298200	ABRE	ACGTG	1626	5	-	Arabidopsis thaliana	cis-acting element involved in the abscisic acid responsiveness
Misin05G298200	ABRE	ACGTG	1682	5	+	Arabidopsis thaliana	cis-acting element involved in the abscisic acid responsiveness
Misin05G298200	ABRE	ACGTG	1780	5	-	Arabidopsis thaliana	cis-acting element involved in the abscisic acid responsiveness
Misin05G298200	ABRE	ACGTG	1898	5	+	Arabidopsis thaliana	cis-acting element involved in the abscisic acid responsiveness
Misin05G298200	ABRE	GCCGCGTGGC	2300	9	-	Oryza sativa	cis-acting element involved in the abscisic acid responsiveness
Misin05G333600	ABRE	ACGTG	410	5	+	Arabidopsis thaliana	cis-acting element involved in the abscisic acid responsiveness
Misin05G333600	ABRE	ACGTG	433	5	+	Arabidopsis thaliana	cis-acting element involved in the abscisic acid responsiveness
Misin05G333700	ABRE	TACGGTC	367	7	+	Arabidopsis thaliana	cis-acting element involved in the abscisic acid responsiveness
Misin05G333700	ABRE	ACGTG	410	5	+	Arabidopsis thaliana	cis-acting element involved in the abscisic acid responsiveness
Misin05G333700	ABRE	ACGTG	433	5	+	Arabidopsis thaliana	cis-acting element involved in the abscisic acid responsiveness
Misin05G338100	ABRE	ACGTG	100	5	-	Arabidopsis thaliana	cis-acting element involved in the abscisic acid responsiveness
Misin05G338100	ABRE	CACGTG	124	6	+	Arabidopsis thaliana	cis-acting element involved in the abscisic acid responsiveness
Misin05G338100	ABRE	ACGTG	125	5	+	Arabidopsis thaliana	cis-acting element involved in the abscisic acid responsiveness
Misin05G338100	ABRE	ACGTG	282	5	-	Arabidopsis thaliana	cis-acting element involved in the abscisic acid responsiveness
Misin05G338100	ABRE	GCCGCGTGGC	488	9	-	Oryza sativa	cis-acting element involved in the abscisic acid responsiveness
Misin05G338100	ABRE	CACGTG	577	6	+	Arabidopsis thaliana	cis-acting element involved in the abscisic acid responsiveness
Misin05G338100	ABRE	ACGTG	578	5	+	Arabidopsis thaliana	cis-acting element involved in the abscisic acid responsiveness
Misin05G338100	ABRE	AACCCGG	809	7	-	Arabidopsis thaliana	cis-acting element involved in the abscisic acid responsiveness
Misin05G343700	ABRE	ACGTG	676	5	-	Arabidopsis thaliana	cis-acting element involved in the abscisic acid responsiveness
Misin06G010900	ABRE	ACGTG	50	5	+	Arabidopsis thaliana	cis-acting element involved in the abscisic acid responsiveness
Misin06G010900	ABRE	ACGTG	425	5	+	Arabidopsis thaliana	cis-acting element involved in the abscisic acid responsiveness
Misin06G010900	ABRE	ACGTG	1560	5	-	Arabidopsis thaliana	cis-acting element involved in the abscisic acid responsiveness
Misin06G010900	ABRE	ACGTG	1812	5	-	Arabidopsis thaliana	cis-acting element involved in the abscisic acid responsiveness
Misin06G010900	ABRE	ACGTG	1998	5	-	Arabidopsis thaliana	cis-acting element involved in the abscisic acid responsiveness
Misin06G010900	ABRE	ACGTG	2250	5	-	Arabidopsis thaliana	cis-acting element involved in the abscisic acid responsiveness
Misin06G010900	ABRE	CACGTG	2391	6	-	Arabidopsis thaliana	cis-acting element involved in the abscisic acid responsiveness
Misin06G010900	ABRE	ACGTG	2392	5	+	Arabidopsis thaliana	cis-acting element involved in the abscisic acid responsiveness
Misin06G059300	ABRE	ACGTG	1397	5	+	Arabidopsis thaliana	cis-acting element involved in the abscisic acid responsiveness
Misin06G059300	ABRE	CACGTG	1787	6	-	Arabidopsis thaliana	cis-acting element involved in the abscisic acid responsiveness
Misin06G059300	ABRE	ACGTG	1788	5	+	Arabidopsis thaliana	cis-acting element involved in the abscisic acid responsiveness
Misin06G059300	ABRE	ACGTG	1953	5	+	Arabidopsis thaliana	cis-acting element involved in the abscisic acid responsiveness
Misin06G059300	ABRE	GACACGTGGC	2277	9	+	Triticum aestivum	cis-acting element involved in the abscisic acid responsiveness
Misin06G221900	ABRE	GCCGCGTGGC	443	9	+	Oryza sativa	cis-acting element involved in the abscisic acid responsiveness
Misin06G221900	ABRE	CACGTG	853	6	-	Arabidopsis thaliana	cis-acting element involved in the abscisic acid responsiveness
Misin06G221900	ABRE	ACGTG	854	5	+	Arabidopsis thaliana	cis-acting element involved in the abscisic acid responsiveness
Misin06G221900	ABRE	ACGTG	1454	5	+	Arabidopsis thaliana	cis-acting element involved in the abscisic acid responsiveness
Misin06G221900	ABRE	ACGTG	1538	5	+	Arabidopsis thaliana	cis-acting element involved in the abscisic acid responsiveness
Misin06G269600	ABRE	ACGTG	337	5	+	Arabidopsis thaliana	cis-acting element involved in the abscisic acid responsiveness
Misin06G269600	ABRE	GCCGCGTGGC	992	9	+	Oryza sativa	cis-acting element involved in the abscisic acid responsiveness
Misin06G269600	ABRE	ACGTG	1445	5	+	Arabidopsis thaliana	cis-acting element involved in the abscisic acid responsiveness
Misin06G269600	ABRE	ACGTG	1575	5	-	Arabidopsis thaliana	cis-acting element involved in the abscisic acid responsiveness
Misin06G291700	ABRE	CGTACGTGCA	1210	9	-	Hordeum vulgare	cis-acting element involved in the abscisic acid responsiveness
Misin06G291700	ABRE	ACGTG	1212	5	-	Arabidopsis thaliana	cis-acting element involved in the abscisic acid responsiveness
Misin06G291700	ABRE	ACGTG	1268	5	+	Arabidopsis thaliana	cis-acting element involved in the abscisic acid responsiveness
Misin06G291700	ABRE	ACGTG	1366	5	-	Arabidopsis thaliana	cis-acting element involved in the abscisic acid responsiveness
Misin06G291700	ABRE	ACGTG	1484	5	+	Arabidopsis thaliana	cis-acting element involved in the abscisic acid responsiveness
Misin06G291700	ABRE	GCCGCGTGGC	1886	9	-	Oryza sativa	cis-acting element involved in the abscisic acid responsiveness
Misin06G337000	ABRE	ACGTG	103	5	-	Arabidopsis thaliana	cis-acting element involved in the abscisic acid responsiveness
Misin06G337000	ABRE	CACGTG	127	6	+	Arabidopsis thaliana	cis-acting element involved in the abscisic acid responsiveness
Misin06G337000	ABRE	ACGTG	128	5	+	Arabidopsis thaliana	cis-acting element involved in the abscisic acid responsiveness
Misin06G337000	ABRE	ACGTG	267	5	-	Arabidopsis thaliana	cis-acting element involved in the abscisic acid responsiveness
Misin06G337000	ABRE	GCCGCGTGGC	479	9	-	Oryza sativa	cis-acting element involved in the abscisic acid responsiveness
Misin06G337000	ABRE	CACGTG	568	6	+	Arabidopsis thaliana	cis-acting element involved in the abscisic acid responsiveness
Misin06G337000	ABRE	ACGTG	569	5	+	Arabidopsis thaliana	cis-acting element involved in the abscisic acid responsiveness
Misin06G337000	ABRE	AACCCGG	800	7	-	Arabidopsis thaliana	cis-acting element involved in the abscisic acid responsiveness
Misin07G039100	ABRE	ACGTG	489	5	+	Arabidopsis thaliana	cis-acting element involved in the abscisic acid responsiveness
Misin07G039100	ABRE	ACGTG	1049	5	+	Arabidopsis thaliana	cis-acting element involved in the abscisic acid responsiveness
Misin07G039100	ABRE	ACGTG	1250	5	-	Arabidopsis thaliana	cis-acting element involved in the abscisic acid responsiveness
Misin07G039100	ABRE	ACGTG	2000	5	+	Arabidopsis thaliana	cis-acting element involved in the abscisic acid responsiveness
Misin07G040300	ABRE	CGCACGTGTC	74	9	+	Hordeum vulgare	cis-acting element involved in the abscisic acid responsiveness
Misin07G040300	ABRE	ACGTG	343	5	+	Arabidopsis thaliana	cis-acting element involved in the abscisic acid responsiveness
Misin07G065000	ABRE	ACGTG	57	5	+	Arabidopsis thaliana	cis-acting element involved in the abscisic acid responsiveness
Misin07G065000	ABRE	ACGTG	279	5	+	Arabidopsis thaliana	cis-acting element involved in the abscisic acid responsiveness
Misin07G097200	ABRE	GCCGCGTGGC	179	9	-	Oryza sativa	cis-acting element involved in the abscisic acid responsiveness
Misin07G097200	ABRE	ACGTG	332	5	+	Arabidopsis thaliana	cis-acting element involved in the abscisic acid responsiveness
Misin07G097200	ABRE	GCCGCGTGGC	359	9	+	Oryza sativa	cis-acting element involved in the abscisic acid responsiveness
Misin07G097200	ABRE	ACGTG	848	5	+	Arabidopsis thaliana	cis-acting element involved in the abscisic acid responsiveness
Misin07G097200	ABRE	ACGTG	1442	5	+	Arabidopsis thaliana	cis-acting element involved in the abscisic acid responsiveness
Misin07G124400	ABRE	ACGTG	688	5	-	Arabidopsis thaliana	cis-acting element involved in the abscisic acid responsiveness
Misin07G124400	ABRE	CACGTG	1171	6	+	Arabidopsis thaliana	cis-acting element involved in the abscisic acid responsiveness
Misin07G124400	ABRE	ACGTG	1172	5	+	Arabidopsis thaliana	cis-acting element involved in the abscisic acid responsiveness
Misin07G124400	ABRE	ACGTG	1312	5	+	Arabidopsis thaliana	cis-acting element involved in the abscisic acid responsiveness
Misin07G124400	ABRE	ACGTG	1441	5	-	Arabidopsis thaliana	cis-acting element involved in the abscisic acid responsiveness
Misin07G124400	ABRE	ACGTG	2057	5	+	Arabidopsis thaliana	cis-acting element involved in the abscisic acid responsiveness
Misin07G124400	ABRE	ACGTG	2072	5	+	Arabidopsis thaliana	cis-acting element involved in the abscisic acid responsiveness
Misin07G124400	ABRE	ACGTG	2102	5	+	Arabidopsis thaliana	cis-acting element involved in the abscisic acid responsiveness
Misin07G146800	ABRE	AACCCGG	136	7	+	Arabidopsis thaliana	cis-acting element involved in the abscisic acid responsiveness
Misin07G146800	ABRE	ACGTG	684	5	-	Arabidopsis thaliana	cis-acting element involved in the abscisic acid responsiveness
Misin07G178500	ABRE	ACGTG	1111	5	-	Arabidopsis thaliana	cis-acting element involved in the abscisic acid responsiveness
Misin07G178500	ABRE	CGCACGTGTC	1284	9	-	Hordeum vulgare	cis-acting element involved in the abscisic acid responsiveness
Misin07G178500	ABRE	CACGTG	1286	6	-	Arabidopsis thaliana	cis-acting element involved in the abscisic acid responsiveness
Misin07G178500	ABRE	ACGTG	1287	5	+	Arabidopsis thaliana	cis-acting element involved in the abscisic acid responsiveness
Misin07G178500	ABRE	ACGTG	1456	5	+	Arabidopsis thaliana	cis-acting element involved in the abscisic acid responsiveness
Misin07G178500	ABRE	CACGTG	1468	6	-	Arabidopsis thaliana	cis-acting element involved in the abscisic acid responsiveness
Misin07G178500	ABRE	ACGTG	1469	5	+	Arabidopsis thaliana	cis-acting element involved in the abscisic acid responsiveness
Misin07G178500	ABRE	ACGTG	1943	5	+	Arabidopsis thaliana	cis-acting element involved in the abscisic acid responsiveness
Misin07G178500	ABRE	ACGTG	2081	5	+	Arabidopsis thaliana	cis-acting element involved in the abscisic acid responsiveness
Misin07G178500	ABRE	ACGTG	2147	5	+	Arabidopsis thaliana	cis-acting element involved in the abscisic acid responsiveness
Misin07G287300	ABRE	GACACGTGGC	209	9	-	Triticum aestivum	cis-acting element involved in the abscisic acid responsiveness
Misin07G287300	ABRE	ACGTG	305	5	+	Arabidopsis thaliana	cis-acting element involved in the abscisic acid responsiveness
Misin07G287300	ABRE	ACGTG	453	5	+	Arabidopsis thaliana	cis-acting element involved in the abscisic acid responsiveness
Misin07G507100	ABRE	ACGTG	734	5	+	Arabidopsis thaliana	cis-acting element involved in the abscisic acid responsiveness
Misin07G507100	ABRE	CGCACGTGTC	748	9	-	Hordeum vulgare	cis-acting element involved in the abscisic acid responsiveness
Misin07G507100	ABRE	ACGTG	750	5	-	Arabidopsis thaliana	cis-acting element involved in the abscisic acid responsiveness
Misin07G507100	ABRE	ACGTG	800	5	+	Arabidopsis thaliana	cis-acting element involved in the abscisic acid responsiveness
Misin07G507100	ABRE	ACGTG	805	5	-	Arabidopsis thaliana	cis-acting element involved in the abscisic acid responsiveness
Misin07G507100	ABRE	CACGTG	994	6	+	Arabidopsis thaliana	cis-acting element involved in the abscisic acid responsiveness
Misin07G507100	ABRE	ACGTG	995	5	+	Arabidopsis thaliana	cis-acting element involved in the abscisic acid responsiveness
Misin07G507100	ABRE	AACCCGG	1227	7	-	Arabidopsis thaliana	cis-acting element involved in the abscisic acid responsiveness
Misin07G507100	ABRE	ACGTG	1499	5	+	Arabidopsis thaliana	cis-acting element involved in the abscisic acid responsiveness
Misin07G507100	ABRE	ACGTG	1572	5	-	Arabidopsis thaliana	cis-acting element involved in the abscisic acid responsiveness
Misin07G507100	ABRE	ACGTG	1649	5	+	Arabidopsis thaliana	cis-acting element involved in the abscisic acid responsiveness
Misin07G507100	ABRE	AACCCGG	1666	7	+	Arabidopsis thaliana	cis-acting element involved in the abscisic acid responsiveness
Misin07G507100	ABRE	ACGTG	1838	5	+	Arabidopsis thaliana	cis-acting element involved in the abscisic acid responsiveness
Misin08G038200	ABRE	ACGTG	489	5	+	Arabidopsis thaliana	cis-acting element involved in the abscisic acid responsiveness
Misin08G038200	ABRE	ACGTG	1967	5	+	Arabidopsis thaliana	cis-acting element involved in the abscisic acid responsiveness
Misin08G038200	ABRE	GCCGCGTGGC	2121	9	+	Oryza sativa	cis-acting element involved in the abscisic acid responsiveness
Misin08G040300	ABRE	CGCACGTGTC	80	9	+	Hordeum vulgare	cis-acting element involved in the abscisic acid responsiveness
Misin08G040300	ABRE	ACGTG	364	5	+	Arabidopsis thaliana	cis-acting element involved in the abscisic acid responsiveness
Misin08G040300	ABRE	ACGTG	533	5	+	Arabidopsis thaliana	cis-acting element involved in the abscisic acid responsiveness
Misin08G074600	ABRE	GCCGCGTGGC	182	9	-	Oryza sativa	cis-acting element involved in the abscisic acid responsiveness
Misin08G074600	ABRE	ACGTG	356	5	+	Arabidopsis thaliana	cis-acting element involved in the abscisic acid responsiveness
Misin08G074600	ABRE	GCCGCGTGGC	383	9	+	Oryza sativa	cis-acting element involved in the abscisic acid responsiveness
Misin08G074600	ABRE	ACGTG	875	5	+	Arabidopsis thaliana	cis-acting element involved in the abscisic acid responsiveness
Misin08G074600	ABRE	ACGTG	1283	5	+	Arabidopsis thaliana	cis-acting element involved in the abscisic acid responsiveness
Misin08G074600	ABRE	ACGTG	1463	5	+	Arabidopsis thaliana	cis-acting element involved in the abscisic acid responsiveness
Misin08G171900	ABRE	AACCCGG	102	7	+	Arabidopsis thaliana	cis-acting element involved in the abscisic acid responsiveness
Misin08G222000	ABRE	GCCGCGTGGC	559	9	-	Oryza sativa	cis-acting element involved in the abscisic acid responsiveness
Misin08G222000	ABRE	ACGTG	619	5	-	Arabidopsis thaliana	cis-acting element involved in the abscisic acid responsiveness
Misin08G294000	ABRE	CGCACGTGTC	748	9	-	Hordeum vulgare	cis-acting element involved in the abscisic acid responsiveness
Misin08G294000	ABRE	ACGTG	750	5	-	Arabidopsis thaliana	cis-acting element involved in the abscisic acid responsiveness
Misin08G294000	ABRE	ACGTG	800	5	+	Arabidopsis thaliana	cis-acting element involved in the abscisic acid responsiveness
Misin08G294000	ABRE	ACGTG	805	5	-	Arabidopsis thaliana	cis-acting element involved in the abscisic acid responsiveness
Misin08G294000	ABRE	CACGTG	994	6	+	Arabidopsis thaliana	cis-acting element involved in the abscisic acid responsiveness
Misin08G294000	ABRE	ACGTG	995	5	+	Arabidopsis thaliana	cis-acting element involved in the abscisic acid responsiveness
Misin08G294000	ABRE	ACGTG	1499	5	+	Arabidopsis thaliana	cis-acting element involved in the abscisic acid responsiveness
Misin08G294000	ABRE	ACGTG	1572	5	-	Arabidopsis thaliana	cis-acting element involved in the abscisic acid responsiveness
Misin08G294000	ABRE	ACGTG	1649	5	+	Arabidopsis thaliana	cis-acting element involved in the abscisic acid responsiveness
Misin08G294000	ABRE	AACCCGG	1666	7	+	Arabidopsis thaliana	cis-acting element involved in the abscisic acid responsiveness
Misin08G294000	ABRE	ACGTG	1838	5	+	Arabidopsis thaliana	cis-acting element involved in the abscisic acid responsiveness
Misin09G034300	ABRE	ACGTG	483	5	-	Arabidopsis thaliana	cis-acting element involved in the abscisic acid responsiveness
Misin09G034300	ABRE	CACGTG	1594	6	-	Arabidopsis thaliana	cis-acting element involved in the abscisic acid responsiveness
Misin09G034300	ABRE	ACGTG	1595	5	+	Arabidopsis thaliana	cis-acting element involved in the abscisic acid responsiveness
Misin09G034300	ABRE	GCCGCGTGGC	1636	9	+	Oryza sativa	cis-acting element involved in the abscisic acid responsiveness
Misin09G040500	ABRE	AACCCGG	451	7	+	Arabidopsis thaliana	cis-acting element involved in the abscisic acid responsiveness
Misin11G018600	ABRE	ACGTG	767	5	+	Arabidopsis thaliana	cis-acting element involved in the abscisic acid responsiveness
Misin11G018600	ABRE	ACGTG	908	5	+	Arabidopsis thaliana	cis-acting element involved in the abscisic acid responsiveness
Misin11G018600	ABRE	ACGTG	914	5	-	Arabidopsis thaliana	cis-acting element involved in the abscisic acid responsiveness
Misin11G018600	ABRE	ACGTG	964	5	-	Arabidopsis thaliana	cis-acting element involved in the abscisic acid responsiveness
Misin11G018600	ABRE	ACGTG	1118	5	+	Arabidopsis thaliana	cis-acting element involved in the abscisic acid responsiveness
Misin11G044700	ABRE	ACGTG	290	5	+	Arabidopsis thaliana	cis-acting element involved in the abscisic acid responsiveness
Misin11G044700	ABRE	ACGTG	566	5	+	Arabidopsis thaliana	cis-acting element involved in the abscisic acid responsiveness
Misin11G044700	ABRE	ACGTG	1070	5	+	Arabidopsis thaliana	cis-acting element involved in the abscisic acid responsiveness
Misin11G044700	ABRE	GACACGTGGC	1741	9	-	Triticum aestivum	cis-acting element involved in the abscisic acid responsiveness
Misin11G044700	ABRE	ACGTG	1743	5	-	Arabidopsis thaliana	cis-acting element involved in the abscisic acid responsiveness
Misin11G044700	ABRE	GCAACGTGTC	1853	9	+	Hordeum vulgare	cis-acting element involved in the abscisic acid responsiveness
Misin11G044700	ABRE	ACGTG	1856	5	+	Arabidopsis thaliana	cis-acting element involved in the abscisic acid responsiveness
Misin11G165500	ABRE	ACGTG	269	5	+	Arabidopsis thaliana	cis-acting element involved in the abscisic acid responsiveness
Misin11G195000	ABRE	GACACGTACGT	1805	10	-	Oryza sativa	cis-acting element involved in the abscisic acid responsiveness
Misin11G195000	ABRE	TACGTGTC	1808	8	+	Oryza sativa	cis-acting element involved in the abscisic acid responsiveness
Misin11G195000	ABRE	ACGTG	1809	5	+	Arabidopsis thaliana	cis-acting element involved in the abscisic acid responsiveness
Misin11G195000	ABRE	ACGTG	2086	5	+	Arabidopsis thaliana	cis-acting element involved in the abscisic acid responsiveness
Misin11G195000	ABRE	CACGTG	2234	6	-	Arabidopsis thaliana	cis-acting element involved in the abscisic acid responsiveness
Misin11G195000	ABRE	ACGTG	2235	5	+	Arabidopsis thaliana	cis-acting element involved in the abscisic acid responsiveness
Misin11G260000	ABRE	GCCGCGTGGC	77	9	+	Oryza sativa	cis-acting element involved in the abscisic acid responsiveness
Misin11G260000	ABRE	ACGTG	323	5	+	Arabidopsis thaliana	cis-acting element involved in the abscisic acid responsiveness
Misin11G260000	ABRE	GCCGCGTGGC	568	9	+	Oryza sativa	cis-acting element involved in the abscisic acid responsiveness
Misin12G262800	ABRE	GCCGCGTGGC	68	9	+	Oryza sativa	cis-acting element involved in the abscisic acid responsiveness
Misin12G262800	ABRE	ACGTG	314	5	+	Arabidopsis thaliana	cis-acting element involved in the abscisic acid responsiveness
Misin12G262800	ABRE	GCCGCGTGGC	562	9	+	Oryza sativa	cis-acting element involved in the abscisic acid responsiveness
Misin13G046000	ABRE	ACGTG	688	5	-	Arabidopsis thaliana	cis-acting element involved in the abscisic acid responsiveness
Misin13G129000	ABRE	ACGTG	308	5	+	Arabidopsis thaliana	cis-acting element involved in the abscisic acid responsiveness
Misin13G129000	ABRE	CACGTG	452	6	+	Arabidopsis thaliana	cis-acting element involved in the abscisic acid responsiveness
Misin13G129000	ABRE	ACGTG	453	5	+	Arabidopsis thaliana	cis-acting element involved in the abscisic acid responsiveness
Misin14G163700	ABRE	ACGTG	77	5	+	Arabidopsis thaliana	cis-acting element involved in the abscisic acid responsiveness
Misin14G163700	ABRE	CACGTG	1929	6	-	Arabidopsis thaliana	cis-acting element involved in the abscisic acid responsiveness
Misin14G163700	ABRE	ACGTG	1930	5	+	Arabidopsis thaliana	cis-acting element involved in the abscisic acid responsiveness
Misin14G163700	ABRE	ACGTG	2140	5	+	Arabidopsis thaliana	cis-acting element involved in the abscisic acid responsiveness
Misin14G163700	ABRE	CGTACGTGCA	2474	9	+	Hordeum vulgare	cis-acting element involved in the abscisic acid responsiveness
Misin15G189700	ABRE	ACGTG	83	5	+	Arabidopsis thaliana	cis-acting element involved in the abscisic acid responsiveness
Misin15G190200	ABRE	GACACGTGGC	516	9	+	Triticum aestivum	cis-acting element involved in the abscisic acid responsiveness
Misin15G190200	ABRE	ACGTG	519	5	+	Arabidopsis thaliana	cis-acting element involved in the abscisic acid responsiveness
Misin15G190500	ABRE	GACACGTGGC	516	9	+	Triticum aestivum	cis-acting element involved in the abscisic acid responsiveness
Misin15G190500	ABRE	ACGTG	519	5	+	Arabidopsis thaliana	cis-acting element involved in the abscisic acid responsiveness
Misin15G202800	ABRE	GCAACGTGTC	1736	9	+	Hordeum vulgare	cis-acting element involved in the abscisic acid responsiveness
Misin16G042500	ABRE	GCCGCGTGGC	241	9	-	Oryza sativa	cis-acting element involved in the abscisic acid responsiveness
Misin16G051700	ABRE	CGTACGTGCA	353	9	+	Hordeum vulgare	cis-acting element involved in the abscisic acid responsiveness
Misin16G051700	ABRE	ACGTG	384	5	-	Arabidopsis thaliana	cis-acting element involved in the abscisic acid responsiveness
Misin16G051700	ABRE	ACGTG	495	5	-	Arabidopsis thaliana	cis-acting element involved in the abscisic acid responsiveness
Misin16G051700	ABRE	ACGTG	776	5	+	Arabidopsis thaliana	cis-acting element involved in the abscisic acid responsiveness
Misin16G156100	ABRE	GCCGCGTGGC	70	9	+	Oryza sativa	cis-acting element involved in the abscisic acid responsiveness
Misin16G156100	ABRE	CACGTG	88	6	+	Arabidopsis thaliana	cis-acting element involved in the abscisic acid responsiveness
Misin16G156100	ABRE	ACGTG	89	5	+	Arabidopsis thaliana	cis-acting element involved in the abscisic acid responsiveness
Misin16G156100	ABRE	GCCGCGTGGC	367	9	-	Oryza sativa	cis-acting element involved in the abscisic acid responsiveness
Misin16G156100	ABRE	GCCGCGTGGC	395	9	-	Oryza sativa	cis-acting element involved in the abscisic acid responsiveness
Misin16G156100	ABRE	ACGTG	464	5	+	Arabidopsis thaliana	cis-acting element involved in the abscisic acid responsiveness
Misin16G156100	ABRE	ACGTG	533	5	+	Arabidopsis thaliana	cis-acting element involved in the abscisic acid responsiveness
Misin16G156100	ABRE	ACGTG	545	5	+	Arabidopsis thaliana	cis-acting element involved in the abscisic acid responsiveness
Misin16G156100	ABRE	GCCGCGTGGC	731	9	-	Oryza sativa	cis-acting element involved in the abscisic acid responsiveness
Misin16G156100	ABRE	ACGTG	923	5	+	Arabidopsis thaliana	cis-acting element involved in the abscisic acid responsiveness
Misin16G156100	ABRE	ACGTG	1592	5	+	Arabidopsis thaliana	cis-acting element involved in the abscisic acid responsiveness
Misin16G156100	ABRE	ACGTG	1607	5	+	Arabidopsis thaliana	cis-acting element involved in the abscisic acid responsiveness
Misin16G227400	ABRE	ACGTG	1065	5	+	Arabidopsis thaliana	cis-acting element involved in the abscisic acid responsiveness
Misin16G227400	ABRE	ACGTG	1467	5	+	Arabidopsis thaliana	cis-acting element involved in the abscisic acid responsiveness
Misin16G227400	ABRE	ACGTG	1598	5	-	Arabidopsis thaliana	cis-acting element involved in the abscisic acid responsiveness
Misin16G227400	ABRE	CACGTG	2612	6	+	Arabidopsis thaliana	cis-acting element involved in the abscisic acid responsiveness
Misin16G227400	ABRE	ACGTG	2613	5	+	Arabidopsis thaliana	cis-acting element involved in the abscisic acid responsiveness
Misin16G227400	ABRE	ACGTG	2672	5	+	Arabidopsis thaliana	cis-acting element involved in the abscisic acid responsiveness
Misin16G227400	ABRE	ACGTG	2741	5	+	Arabidopsis thaliana	cis-acting element involved in the abscisic acid responsiveness
Misin16G227400	ABRE	ACGTG	3515	5	+	Arabidopsis thaliana	cis-acting element involved in the abscisic acid responsiveness
Misin16G227400	ABRE	TACGGTC	4009	7	+	Arabidopsis thaliana	cis-acting element involved in the abscisic acid responsiveness
Misin16G229200	ABRE	GCCGCGTGGC	343	9	+	Oryza sativa	cis-acting element involved in the abscisic acid responsiveness
Misin16G229200	ABRE	ACGTG	459	5	-	Arabidopsis thaliana	cis-acting element involved in the abscisic acid responsiveness
Misin16G229200	ABRE	ACGTG	1253	5	+	Arabidopsis thaliana	cis-acting element involved in the abscisic acid responsiveness
Misin16G229200	ABRE	ACGTG	1367	5	+	Arabidopsis thaliana	cis-acting element involved in the abscisic acid responsiveness
Misin17G025700	ABRE	CGTACGTGCA	359	9	+	Hordeum vulgare	cis-acting element involved in the abscisic acid responsiveness
Misin17G025700	ABRE	ACGTG	782	5	+	Arabidopsis thaliana	cis-acting element involved in the abscisic acid responsiveness
Misin17G033900	ABRE	GCCGCGTGGC	241	9	-	Oryza sativa	cis-acting element involved in the abscisic acid responsiveness
Misin17G040000	ABRE	CGTACGTGCA	362	9	+	Hordeum vulgare	cis-acting element involved in the abscisic acid responsiveness
Misin17G040000	ABRE	ACGTG	797	5	+	Arabidopsis thaliana	cis-acting element involved in the abscisic acid responsiveness
Misin17G054400	ABRE	CACGTG	81	6	+	Arabidopsis thaliana	cis-acting element involved in the abscisic acid responsiveness
Misin17G054400	ABRE	ACGTG	82	5	+	Arabidopsis thaliana	cis-acting element involved in the abscisic acid responsiveness
Misin17G166800	ABRE	GCCGCGTGGC	70	9	+	Oryza sativa	cis-acting element involved in the abscisic acid responsiveness
Misin17G166800	ABRE	CACGTG	88	6	+	Arabidopsis thaliana	cis-acting element involved in the abscisic acid responsiveness
Misin17G166800	ABRE	ACGTG	89	5	+	Arabidopsis thaliana	cis-acting element involved in the abscisic acid responsiveness
Misin17G166800	ABRE	GCCGCGTGGC	358	9	-	Oryza sativa	cis-acting element involved in the abscisic acid responsiveness
Misin17G166800	ABRE	GCCGCGTGGC	386	9	-	Oryza sativa	cis-acting element involved in the abscisic acid responsiveness
Misin17G166800	ABRE	ACGTG	455	5	+	Arabidopsis thaliana	cis-acting element involved in the abscisic acid responsiveness
Misin17G166800	ABRE	ACGTG	524	5	+	Arabidopsis thaliana	cis-acting element involved in the abscisic acid responsiveness
Misin17G166800	ABRE	ACGTG	536	5	+	Arabidopsis thaliana	cis-acting element involved in the abscisic acid responsiveness
Misin17G166800	ABRE	GCCGCGTGGC	722	9	-	Oryza sativa	cis-acting element involved in the abscisic acid responsiveness
Misin17G166800	ABRE	ACGTG	1170	5	-	Arabidopsis thaliana	cis-acting element involved in the abscisic acid responsiveness
Misin17G166800	ABRE	ACGTG	1571	5	+	Arabidopsis thaliana	cis-acting element involved in the abscisic acid responsiveness
Misin17G166800	ABRE	ACGTG	1586	5	+	Arabidopsis thaliana	cis-acting element involved in the abscisic acid responsiveness
Misin17G240000	ABRE	ACGTG	1068	5	+	Arabidopsis thaliana	cis-acting element involved in the abscisic acid responsiveness
Misin17G240000	ABRE	ACGTG	1470	5	+	Arabidopsis thaliana	cis-acting element involved in the abscisic acid responsiveness
Misin17G240000	ABRE	ACGTG	1601	5	-	Arabidopsis thaliana	cis-acting element involved in the abscisic acid responsiveness
Misin17G240000	ABRE	ACGTG	2675	5	+	Arabidopsis thaliana	cis-acting element involved in the abscisic acid responsiveness
Misin17G240000	ABRE	ACGTG	2744	5	+	Arabidopsis thaliana	cis-acting element involved in the abscisic acid responsiveness
Misin17G240000	ABRE	AACCCGG	4787	7	+	Arabidopsis thaliana	cis-acting element involved in the abscisic acid responsiveness
Misin17G242100	ABRE	GCCGCGTGGC	343	9	+	Oryza sativa	cis-acting element involved in the abscisic acid responsiveness
Misin17G242100	ABRE	ACGTG	477	5	-	Arabidopsis thaliana	cis-acting element involved in the abscisic acid responsiveness
Misin17G242100	ABRE	ACGTG	1198	5	+	Arabidopsis thaliana	cis-acting element involved in the abscisic acid responsiveness
Misin17G242100	ABRE	ACGTG	1250	5	+	Arabidopsis thaliana	cis-acting element involved in the abscisic acid responsiveness
Misin17G242100	ABRE	ACGTG	1364	5	+	Arabidopsis thaliana	cis-acting element involved in the abscisic acid responsiveness
Misin18G004400	ABRE	ACGTG	234	5	-	Arabidopsis thaliana	cis-acting element involved in the abscisic acid responsiveness
Misin18G004400	ABRE	ACGTG	494	5	+	Arabidopsis thaliana	cis-acting element involved in the abscisic acid responsiveness
Misin18G030700	ABRE	GCAACGTGTC	619	9	-	Hordeum vulgare	cis-acting element involved in the abscisic acid responsiveness
Misin18G030700	ABRE	ACGTG	621	5	-	Arabidopsis thaliana	cis-acting element involved in the abscisic acid responsiveness
Misin18G030800	ABRE	GCCGCGTGGC	259	9	+	Oryza sativa	cis-acting element involved in the abscisic acid responsiveness
Misin18G030800	ABRE	ACGTG	309	5	-	Arabidopsis thaliana	cis-acting element involved in the abscisic acid responsiveness
Misin18G030800	ABRE	GCCGCGTGGC	767	9	+	Oryza sativa	cis-acting element involved in the abscisic acid responsiveness
Misin18G030800	ABRE	CACGTG	945	6	-	Arabidopsis thaliana	cis-acting element involved in the abscisic acid responsiveness
Misin18G030800	ABRE	ACGTG	946	5	+	Arabidopsis thaliana	cis-acting element involved in the abscisic acid responsiveness
Misin18G087800	ABRE	GCAACGTGTC	896	9	+	Hordeum vulgare	cis-acting element involved in the abscisic acid responsiveness
Misin18G087800	ABRE	ACGTG	1478	5	+	Arabidopsis thaliana	cis-acting element involved in the abscisic acid responsiveness
Misin18G087800	ABRE	CACGTG	1582	6	-	Arabidopsis thaliana	cis-acting element involved in the abscisic acid responsiveness
Misin18G087800	ABRE	ACGTG	1583	5	+	Arabidopsis thaliana	cis-acting element involved in the abscisic acid responsiveness
Misin18G087800	ABRE	CGTACGTGCA	1759	9	-	Hordeum vulgare	cis-acting element involved in the abscisic acid responsiveness
Misin18G087800	ABRE	ACGTG	1817	5	+	Arabidopsis thaliana	cis-acting element involved in the abscisic acid responsiveness
Misin18G166200	ABRE	GCAACGTGTC	11	9	+	Hordeum vulgare	cis-acting element involved in the abscisic acid responsiveness
Misin18G166200	ABRE	ACGTG	118	5	-	Arabidopsis thaliana	cis-acting element involved in the abscisic acid responsiveness
Misin18G166200	ABRE	ACGTG	460	5	+	Arabidopsis thaliana	cis-acting element involved in the abscisic acid responsiveness
Misin18G166200	ABRE	GACACGTGGC	686	9	+	Triticum aestivum	cis-acting element involved in the abscisic acid responsiveness
Misin18G166200	ABRE	ACGTG	800	5	+	Arabidopsis thaliana	cis-acting element involved in the abscisic acid responsiveness
Misin18G166200	ABRE	AACCCGG	806	7	-	Arabidopsis thaliana	cis-acting element involved in the abscisic acid responsiveness
Misin18G166200	ABRE	GCCGCGTGGC	1141	9	-	Oryza sativa	cis-acting element involved in the abscisic acid responsiveness
Misin18G169500	ABRE	ACGTG	98	5	+	Arabidopsis thaliana	cis-acting element involved in the abscisic acid responsiveness
Misin18G169500	ABRE	CACGTG	1600	6	-	Arabidopsis thaliana	cis-acting element involved in the abscisic acid responsiveness
Misin18G169500	ABRE	ACGTG	1601	5	+	Arabidopsis thaliana	cis-acting element involved in the abscisic acid responsiveness
Misin18G179300	ABRE	GCCGCGTGGC	123	9	+	Oryza sativa	cis-acting element involved in the abscisic acid responsiveness
Misin18G204600	ABRE	ACGTG	190	5	-	Arabidopsis thaliana	cis-acting element involved in the abscisic acid responsiveness
Misin18G204600	ABRE	GCCGCGTGGC	253	9	+	Oryza sativa	cis-acting element involved in the abscisic acid responsiveness
Misin19G028900	ABRE	ACGTG	600	5	-	Arabidopsis thaliana	cis-acting element involved in the abscisic acid responsiveness
Misin19G029000	ABRE	ACGTG	330	5	-	Arabidopsis thaliana	cis-acting element involved in the abscisic acid responsiveness
Misin19G029000	ABRE	GCCGCGTGGC	809	9	+	Oryza sativa	cis-acting element involved in the abscisic acid responsiveness
Misin19G029000	ABRE	CACGTG	975	6	-	Arabidopsis thaliana	cis-acting element involved in the abscisic acid responsiveness
Misin19G029000	ABRE	ACGTG	976	5	+	Arabidopsis thaliana	cis-acting element involved in the abscisic acid responsiveness
Misin19G084600	ABRE	GCAACGTGTC	896	9	+	Hordeum vulgare	cis-acting element involved in the abscisic acid responsiveness
Misin19G161100	ABRE	GCAACGTGTC	11	9	+	Hordeum vulgare	cis-acting element involved in the abscisic acid responsiveness
Misin19G161100	ABRE	ACGTG	124	5	-	Arabidopsis thaliana	cis-acting element involved in the abscisic acid responsiveness
Misin19G161100	ABRE	ACGTG	460	5	+	Arabidopsis thaliana	cis-acting element involved in the abscisic acid responsiveness
Misin19G161100	ABRE	ACGTG	602	5	+	Arabidopsis thaliana	cis-acting element involved in the abscisic acid responsiveness
Misin19G161100	ABRE	GACACGTGGC	689	9	+	Triticum aestivum	cis-acting element involved in the abscisic acid responsiveness
Misin19G161100	ABRE	ACGTG	803	5	+	Arabidopsis thaliana	cis-acting element involved in the abscisic acid responsiveness
Misin19G161100	ABRE	AACCCGG	809	7	-	Arabidopsis thaliana	cis-acting element involved in the abscisic acid responsiveness
Misin19G161100	ABRE	GCCGCGTGGC	1126	9	-	Oryza sativa	cis-acting element involved in the abscisic acid responsiveness
Misin19G174900	ABRE	GCCGCGTGGC	123	9	+	Oryza sativa	cis-acting element involved in the abscisic acid responsiveness
Misin19G201800	ABRE	ACGTG	178	5	-	Arabidopsis thaliana	cis-acting element involved in the abscisic acid responsiveness
Misin19G201800	ABRE	GCCGCGTGGC	241	9	+	Oryza sativa	cis-acting element involved in the abscisic acid responsiveness
Misin19G201800	ABRE	CACGTG	379	6	+	Arabidopsis thaliana	cis-acting element involved in the abscisic acid responsiveness
Misin19G201800	ABRE	ACGTG	380	5	+	Arabidopsis thaliana	cis-acting element involved in the abscisic acid responsiveness
MisinT036700	ABRE	ACGTG	1114	5	-	Arabidopsis thaliana	cis-acting element involved in the abscisic acid responsiveness
MisinT036700	ABRE	CGCACGTGTC	1287	9	-	Hordeum vulgare	cis-acting element involved in the abscisic acid responsiveness
MisinT036700	ABRE	CACGTG	1289	6	-	Arabidopsis thaliana	cis-acting element involved in the abscisic acid responsiveness
MisinT036700	ABRE	ACGTG	1290	5	+	Arabidopsis thaliana	cis-acting element involved in the abscisic acid responsiveness
MisinT036700	ABRE	ACGTG	1459	5	+	Arabidopsis thaliana	cis-acting element involved in the abscisic acid responsiveness
MisinT036700	ABRE	CACGTG	1471	6	-	Arabidopsis thaliana	cis-acting element involved in the abscisic acid responsiveness
MisinT036700	ABRE	ACGTG	1472	5	+	Arabidopsis thaliana	cis-acting element involved in the abscisic acid responsiveness
MisinT036700	ABRE	ACGTG	2084	5	+	Arabidopsis thaliana	cis-acting element involved in the abscisic acid responsiveness
MisinT036700	ABRE	ACGTG	2105	5	+	Arabidopsis thaliana	cis-acting element involved in the abscisic acid responsiveness
MisinT036700	ABRE	ACGTG	2120	5	+	Arabidopsis thaliana	cis-acting element involved in the abscisic acid responsiveness
MisinT036700	ABRE	ACGTG	2150	5	+	Arabidopsis thaliana	cis-acting element involved in the abscisic acid responsiveness
MisinT178900	ABRE	GCCGCGTGGC	571	9	-	Oryza sativa	cis-acting element involved in the abscisic acid responsiveness
MisinT208800	ABRE	GCCGCGTGGC	291	9	+	Oryza sativa	cis-acting element involved in the abscisic acid responsiveness
MisinT208800	ABRE	ACGTG	305	5	+	Arabidopsis thaliana	cis-acting element involved in the abscisic acid responsiveness
MisinT234200	ABRE	ACGTG	497	5	+	Arabidopsis thaliana	cis-acting element involved in the abscisic acid responsiveness
MisinT234200	ABRE	ACGTG	504	5	-	Arabidopsis thaliana	cis-acting element involved in the abscisic acid responsiveness
MisinT250200	ABRE	GACACGTGGC	516	9	+	Triticum aestivum	cis-acting element involved in the abscisic acid responsiveness
MisinT250200	ABRE	ACGTG	519	5	+	Arabidopsis thaliana	cis-acting element involved in the abscisic acid responsiveness
MisinT278900	ABRE	ACGTG	539	5	+	Arabidopsis thaliana	cis-acting element involved in the abscisic acid responsiveness
MisinT398700	ABRE	ACGTG	302	5	+	Arabidopsis thaliana	cis-acting element involved in the abscisic acid responsiveness
MisinT398700	ABRE	GCCGCGTGGC	431	9	-	Oryza sativa	cis-acting element involved in the abscisic acid responsiveness
MisinT398700	ABRE	ACGTG	605	5	+	Arabidopsis thaliana	cis-acting element involved in the abscisic acid responsiveness
MisinT398700	ABRE	GCCGCGTGGC	695	9	-	Oryza sativa	cis-acting element involved in the abscisic acid responsiveness
MisinT398700	ABRE	ACGTG	1006	5	-	Arabidopsis thaliana	cis-acting element involved in the abscisic acid responsiveness
MisinT398700	ABRE	ACGTG	1011	5	-	Arabidopsis thaliana	cis-acting element involved in the abscisic acid responsiveness
MisinT415200	ABRE	ACGTG	377	5	+	Arabidopsis thaliana	cis-acting element involved in the abscisic acid responsiveness
Misin01G072300	A-box	CCGTCC	117	6	-	Petroselinum crispum	cis-acting regulatory element
Misin01G072300	A-box	CCGTCC	1020	6	-	Petroselinum crispum	cis-acting regulatory element
Misin01G091400	A-box	CCGTCC	909	6	-	Petroselinum crispum	cis-acting regulatory element
Misin01G091400	A-box	CCGTCC	1039	6	+	Petroselinum crispum	cis-acting regulatory element
Misin01G095100	A-box	CCGTCC	993	6	-	Petroselinum crispum	cis-acting regulatory element
Misin01G095100	A-box	CCGTCC	1026	6	-	Petroselinum crispum	cis-acting regulatory element
Misin01G096600	A-box	CCGTCC	987	6	-	Petroselinum crispum	cis-acting regulatory element
Misin01G096600	A-box	CCGTCC	1020	6	-	Petroselinum crispum	cis-acting regulatory element
Misin01G125900	A-box	CCGTCC	266	6	+	Petroselinum crispum	cis-acting regulatory element
Misin01G125900	A-box	CCGTCC	351	6	-	Petroselinum crispum	cis-acting regulatory element
Misin01G128600	A-box	CCGTCC	583	6	+	Petroselinum crispum	cis-acting regulatory element
Misin01G230100	A-box	CCGTCC	315	6	-	Petroselinum crispum	cis-acting regulatory element
Misin01G230100	A-box	CCGTCC	736	6	+	Petroselinum crispum	cis-acting regulatory element
Misin01G230100	A-box	CCGTCC	916	6	+	Petroselinum crispum	cis-acting regulatory element
Misin01G234600	A-box	CCGTCC	757	6	+	Petroselinum crispum	cis-acting regulatory element
Misin01G249700	A-box	CCGTCC	609	6	-	Petroselinum crispum	cis-acting regulatory element
Misin01G281400	A-box	CCGTCC	587	6	+	Petroselinum crispum	cis-acting regulatory element
Misin01G297700	A-box	CCGTCC	582	6	-	Petroselinum crispum	cis-acting regulatory element
Misin01G297700	A-box	CCGTCC	888	6	-	Petroselinum crispum	cis-acting regulatory element
Misin01G297700	A-box	CCGTCC	1335	6	-	Petroselinum crispum	cis-acting regulatory element
Misin01G297700	A-box	CCGTCC	1717	6	+	Petroselinum crispum	cis-acting regulatory element
Misin01G368600	A-box	CCGTCC	191	6	+	Petroselinum crispum	cis-acting regulatory element
Misin01G448800	A-box	CCGTCC	34	6	+	Petroselinum crispum	cis-acting regulatory element
Misin01G452600	A-box	CCGTCC	597	6	-	Petroselinum crispum	cis-acting regulatory element
Misin01G471400	A-box	CCGTCC	213	6	-	Petroselinum crispum	cis-acting regulatory element
Misin01G504000	A-box	CCGTCC	333	6	-	Petroselinum crispum	cis-acting regulatory element
Misin01G504000	A-box	CCGTCC	619	6	+	Petroselinum crispum	cis-acting regulatory element
Misin01G504000	A-box	CCGTCC	912	6	-	Petroselinum crispum	cis-acting regulatory element
Misin01G504300	A-box	CCGTCC	500	6	-	Petroselinum crispum	cis-acting regulatory element
Misin01G504300	A-box	CCGTCC	570	6	-	Petroselinum crispum	cis-acting regulatory element
Misin02G052700	A-box	CCGTCC	354	6	-	Petroselinum crispum	cis-acting regulatory element
Misin02G080500	A-box	CCGTCC	73	6	+	Petroselinum crispum	cis-acting regulatory element
Misin02G080500	A-box	CCGTCC	107	6	+	Petroselinum crispum	cis-acting regulatory element
Misin02G130400	A-box	CCGTCC	251	6	+	Petroselinum crispum	cis-acting regulatory element
Misin02G197400	A-box	CCGTCC	2463	6	-	Petroselinum crispum	cis-acting regulatory element
Misin02G223900	A-box	CCGTCC	324	6	-	Petroselinum crispum	cis-acting regulatory element
Misin02G223900	A-box	CCGTCC	931	6	+	Petroselinum crispum	cis-acting regulatory element
Misin02G232200	A-box	CCGTCC	102	6	-	Petroselinum crispum	cis-acting regulatory element
Misin02G232200	A-box	CCGTCC	591	6	-	Petroselinum crispum	cis-acting regulatory element
Misin02G261500	A-box	CCGTCC	279	6	-	Petroselinum crispum	cis-acting regulatory element
Misin02G261500	A-box	CCGTCC	698	6	+	Petroselinum crispum	cis-acting regulatory element
Misin02G261500	A-box	CCGTCC	953	6	+	Petroselinum crispum	cis-acting regulatory element
Misin02G261500	A-box	CCGTCC	1919	6	-	Petroselinum crispum	cis-acting regulatory element
Misin02G271800	A-box	CCGTCC	602	6	+	Petroselinum crispum	cis-acting regulatory element
Misin02G289100	A-box	CCGTCC	567	6	-	Petroselinum crispum	cis-acting regulatory element
Misin02G289100	A-box	CCGTCC	870	6	-	Petroselinum crispum	cis-acting regulatory element
Misin02G289100	A-box	CCGTCC	1326	6	-	Petroselinum crispum	cis-acting regulatory element
Misin02G289100	A-box	CCGTCC	1702	6	+	Petroselinum crispum	cis-acting regulatory element
Misin02G358200	A-box	CCGTCC	191	6	+	Petroselinum crispum	cis-acting regulatory element
Misin02G422100	A-box	CCGTCC	748	6	+	Petroselinum crispum	cis-acting regulatory element
Misin02G440600	A-box	CCGTCC	34	6	+	Petroselinum crispum	cis-acting regulatory element
Misin02G450000	A-box	CCGTCC	585	6	-	Petroselinum crispum	cis-acting regulatory element
Misin02G465600	A-box	CCGTCC	213	6	-	Petroselinum crispum	cis-acting regulatory element
Misin02G496400	A-box	CCGTCC	518	6	-	Petroselinum crispum	cis-acting regulatory element
Misin02G496700	A-box	CCGTCC	282	6	-	Petroselinum crispum	cis-acting regulatory element
Misin02G496700	A-box	CCGTCC	849	6	-	Petroselinum crispum	cis-acting regulatory element
Misin03G022400	A-box	CCGTCC	1017	6	-	Petroselinum crispum	cis-acting regulatory element
Misin03G100100	A-box	CCGTCC	1129	6	+	Petroselinum crispum	cis-acting regulatory element
Misin03G100100	A-box	CCGTCC	1450	6	+	Petroselinum crispum	cis-acting regulatory element
Misin03G100100	A-box	CCGTCC	1913	6	+	Petroselinum crispum	cis-acting regulatory element
Misin03G100100	A-box	CCGTCC	1923	6	-	Petroselinum crispum	cis-acting regulatory element
Misin03G157300	A-box	CCGTCC	150	6	-	Petroselinum crispum	cis-acting regulatory element
Misin03G242400	A-box	CCGTCC	107	6	+	Petroselinum crispum	cis-acting regulatory element
Misin03G242400	A-box	CCGTCC	1013	6	+	Petroselinum crispum	cis-acting regulatory element
Misin03G242400	A-box	CCGTCC	1098	6	-	Petroselinum crispum	cis-acting regulatory element
Misin03G242400	A-box	CCGTCC	2214	6	+	Petroselinum crispum	cis-acting regulatory element
Misin03G242400	A-box	CCGTCC	2394	6	-	Petroselinum crispum	cis-acting regulatory element
Misin03G312200	A-box	CCGTCC	141	6	-	Petroselinum crispum	cis-acting regulatory element
Misin03G364400	A-box	CCGTCC	137	6	+	Petroselinum crispum	cis-acting regulatory element
Misin04G111500	A-box	CCGTCC	684	6	-	Petroselinum crispum	cis-acting regulatory element
Misin04G111500	A-box	CCGTCC	1934	6	+	Petroselinum crispum	cis-acting regulatory element
Misin04G111800	A-box	CCGTCC	1002	6	-	Petroselinum crispum	cis-acting regulatory element
Misin04G111800	A-box	CCGTCC	1099	6	+	Petroselinum crispum	cis-acting regulatory element
Misin04G111800	A-box	CCGTCC	1474	6	+	Petroselinum crispum	cis-acting regulatory element
Misin04G111800	A-box	CCGTCC	1754	6	+	Petroselinum crispum	cis-acting regulatory element
Misin04G111800	A-box	CCGTCC	1944	6	-	Petroselinum crispum	cis-acting regulatory element
Misin04G176200	A-box	CCGTCC	162	6	-	Petroselinum crispum	cis-acting regulatory element
Misin04G203900	A-box	CCGTCC	152	6	-	Petroselinum crispum	cis-acting regulatory element
Misin04G203900	A-box	CCGTCC	856	6	+	Petroselinum crispum	cis-acting regulatory element
Misin04G215600	A-box	CCGTCC	495	6	-	Petroselinum crispum	cis-acting regulatory element
Misin04G254200	A-box	CCGTCC	836	6	+	Petroselinum crispum	cis-acting regulatory element
Misin04G254200	A-box	CCGTCC	2034	6	+	Petroselinum crispum	cis-acting regulatory element
Misin04G254200	A-box	CCGTCC	2214	6	-	Petroselinum crispum	cis-acting regulatory element
Misin04G257500	A-box	CCGTCC	3	6	-	Petroselinum crispum	cis-acting regulatory element
Misin04G334400	A-box	CCGTCC	153	6	-	Petroselinum crispum	cis-acting regulatory element
Misin04G399800	A-box	CCGTCC	137	6	+	Petroselinum crispum	cis-acting regulatory element
Misin05G030000	A-box	CCGTCC	152	6	+	Petroselinum crispum	cis-acting regulatory element
Misin05G030000	A-box	CCGTCC	1153	6	-	Petroselinum crispum	cis-acting regulatory element
Misin05G102700	A-box	CCGTCC	1800	6	-	Petroselinum crispum	cis-acting regulatory element
Misin05G220600	A-box	CCGTCC	45	6	-	Petroselinum crispum	cis-acting regulatory element
Misin05G220600	A-box	CCGTCC	2288	6	-	Petroselinum crispum	cis-acting regulatory element
Misin05G222100	A-box	CCGTCC	100	6	+	Petroselinum crispum	cis-acting regulatory element
Misin05G222100	A-box	CCGTCC	1529	6	+	Petroselinum crispum	cis-acting regulatory element
Misin05G237400	A-box	CCGTCC	760	6	+	Petroselinum crispum	cis-acting regulatory element
Misin05G298200	A-box	CCGTCC	463	6	+	Petroselinum crispum	cis-acting regulatory element
Misin05G298200	A-box	CCGTCC	2027	6	+	Petroselinum crispum	cis-acting regulatory element
Misin05G338100	A-box	CCGTCC	648	6	-	Petroselinum crispum	cis-acting regulatory element
Misin06G010900	A-box	CCGTCC	152	6	+	Petroselinum crispum	cis-acting regulatory element
Misin06G010900	A-box	CCGTCC	1153	6	-	Petroselinum crispum	cis-acting regulatory element
Misin06G059300	A-box	CCGTCC	165	6	-	Petroselinum crispum	cis-acting regulatory element
Misin06G059300	A-box	CCGTCC	1806	6	-	Petroselinum crispum	cis-acting regulatory element
Misin06G208100	A-box	CCGTCC	667	6	+	Petroselinum crispum	cis-acting regulatory element
Misin06G221900	A-box	CCGTCC	100	6	+	Petroselinum crispum	cis-acting regulatory element
Misin06G221900	A-box	CCGTCC	409	6	-	Petroselinum crispum	cis-acting regulatory element
Misin06G221900	A-box	CCGTCC	1526	6	+	Petroselinum crispum	cis-acting regulatory element
Misin06G269600	A-box	CCGTCC	1022	6	-	Petroselinum crispum	cis-acting regulatory element
Misin06G269600	A-box	CCGTCC	1674	6	-	Petroselinum crispum	cis-acting regulatory element
Misin06G291700	A-box	CCGTCC	1613	6	+	Petroselinum crispum	cis-acting regulatory element
Misin06G318000	A-box	CCGTCC	324	6	+	Petroselinum crispum	cis-acting regulatory element
Misin06G337000	A-box	CCGTCC	639	6	-	Petroselinum crispum	cis-acting regulatory element
Misin07G040300	A-box	CCGTCC	143	6	-	Petroselinum crispum	cis-acting regulatory element
Misin07G097200	A-box	CCGTCC	898	6	+	Petroselinum crispum	cis-acting regulatory element
Misin07G124400	A-box	CCGTCC	1047	6	+	Petroselinum crispum	cis-acting regulatory element
Misin07G124400	A-box	CCGTCC	1817	6	+	Petroselinum crispum	cis-acting regulatory element
Misin07G146800	A-box	CCGTCC	191	6	+	Petroselinum crispum	cis-acting regulatory element
Misin07G178500	A-box	CCGTCC	2423	6	+	Petroselinum crispum	cis-acting regulatory element
Misin07G495400	A-box	CCGTCC	10	6	-	Petroselinum crispum	cis-acting regulatory element
Misin07G495400	A-box	CCGTCC	534	6	-	Petroselinum crispum	cis-acting regulatory element
Misin07G507100	A-box	CCGTCC	24	6	-	Petroselinum crispum	cis-acting regulatory element
Misin07G507100	A-box	CCGTCC	1861	6	+	Petroselinum crispum	cis-acting regulatory element
Misin08G040300	A-box	CCGTCC	155	6	-	Petroselinum crispum	cis-acting regulatory element
Misin08G171900	A-box	CCGTCC	968	6	+	Petroselinum crispum	cis-acting regulatory element
Misin08G267900	A-box	CCGTCC	10	6	-	Petroselinum crispum	cis-acting regulatory element
Misin08G294000	A-box	CCGTCC	24	6	-	Petroselinum crispum	cis-acting regulatory element
Misin08G294000	A-box	CCGTCC	1861	6	+	Petroselinum crispum	cis-acting regulatory element
Misin08G294000	A-box	CCGTCC	1882	6	+	Petroselinum crispum	cis-acting regulatory element
Misin09G034300	A-box	CCGTCC	1284	6	-	Petroselinum crispum	cis-acting regulatory element
Misin09G034300	A-box	CCGTCC	1743	6	-	Petroselinum crispum	cis-acting regulatory element
Misin11G018600	A-box	CCGTCC	2213	6	-	Petroselinum crispum	cis-acting regulatory element
Misin11G044700	A-box	CCGTCC	1778	6	+	Petroselinum crispum	cis-acting regulatory element
Misin11G165500	A-box	CCGTCC	207	6	-	Petroselinum crispum	cis-acting regulatory element
Misin11G165500	A-box	CCGTCC	662	6	+	Petroselinum crispum	cis-acting regulatory element
Misin12G185900	A-box	CCGTCC	198	6	-	Petroselinum crispum	cis-acting regulatory element
Misin12G185900	A-box	CCGTCC	671	6	+	Petroselinum crispum	cis-acting regulatory element
Misin13G129000	A-box	CCGTCC	164	6	-	Petroselinum crispum	cis-acting regulatory element
Misin13G129000	A-box	CCGTCC	252	6	-	Petroselinum crispum	cis-acting regulatory element
Misin13G129000	A-box	CCGTCC	868	6	+	Petroselinum crispum	cis-acting regulatory element
Misin14G163700	A-box	CCGTCC	2357	6	+	Petroselinum crispum	cis-acting regulatory element
Misin16G051700	A-box	CCGTCC	379	6	+	Petroselinum crispum	cis-acting regulatory element
Misin16G156100	A-box	CCGTCC	404	6	+	Petroselinum crispum	cis-acting regulatory element
Misin16G156100	A-box	CCGTCC	472	6	-	Petroselinum crispum	cis-acting regulatory element
Misin16G156100	A-box	CCGTCC	561	6	-	Petroselinum crispum	cis-acting regulatory element
Misin16G227400	A-box	CCGTCC	3802	6	-	Petroselinum crispum	cis-acting regulatory element
Misin16G227400	A-box	CCGTCC	4316	6	-	Petroselinum crispum	cis-acting regulatory element
Misin16G227400	A-box	CCGTCC	4777	6	-	Petroselinum crispum	cis-acting regulatory element
Misin16G229200	A-box	CCGTCC	367	6	+	Petroselinum crispum	cis-acting regulatory element
Misin17G166800	A-box	CCGTCC	395	6	+	Petroselinum crispum	cis-acting regulatory element
Misin17G166800	A-box	CCGTCC	463	6	-	Petroselinum crispum	cis-acting regulatory element
Misin17G166800	A-box	CCGTCC	552	6	-	Petroselinum crispum	cis-acting regulatory element
Misin17G240000	A-box	CCGTCC	3802	6	-	Petroselinum crispum	cis-acting regulatory element
Misin17G240000	A-box	CCGTCC	4316	6	-	Petroselinum crispum	cis-acting regulatory element
Misin17G240000	A-box	CCGTCC	4855	6	-	Petroselinum crispum	cis-acting regulatory element
Misin17G242100	A-box	CCGTCC	361	6	+	Petroselinum crispum	cis-acting regulatory element
Misin17G242100	A-box	CCGTCC	778	6	+	Petroselinum crispum	cis-acting regulatory element
Misin18G004400	A-box	CCGTCC	5	6	+	Petroselinum crispum	cis-acting regulatory element
Misin18G004400	A-box	CCGTCC	774	6	-	Petroselinum crispum	cis-acting regulatory element
Misin18G004400	A-box	CCGTCC	947	6	+	Petroselinum crispum	cis-acting regulatory element
Misin18G030700	A-box	CCGTCC	758	6	-	Petroselinum crispum	cis-acting regulatory element
Misin18G030800	A-box	CCGTCC	423	6	-	Petroselinum crispum	cis-acting regulatory element
Misin18G030800	A-box	CCGTCC	432	6	-	Petroselinum crispum	cis-acting regulatory element
Misin18G030800	A-box	CCGTCC	482	6	+	Petroselinum crispum	cis-acting regulatory element
Misin18G030800	A-box	CCGTCC	757	6	+	Petroselinum crispum	cis-acting regulatory element
Misin18G087800	A-box	CCGTCC	1083	6	-	Petroselinum crispum	cis-acting regulatory element
Misin18G087800	A-box	CCGTCC	1114	6	+	Petroselinum crispum	cis-acting regulatory element
Misin18G087800	A-box	CCGTCC	1568	6	+	Petroselinum crispum	cis-acting regulatory element
Misin18G087800	A-box	CCGTCC	1884	6	-	Petroselinum crispum	cis-acting regulatory element
Misin18G087800	A-box	CCGTCC	2054	6	+	Petroselinum crispum	cis-acting regulatory element
Misin18G169500	A-box	CCGTCC	422	6	+	Petroselinum crispum	cis-acting regulatory element
Misin18G169500	A-box	CCGTCC	1281	6	-	Petroselinum crispum	cis-acting regulatory element
Misin18G169500	A-box	CCGTCC	1746	6	-	Petroselinum crispum	cis-acting regulatory element
Misin19G029000	A-box	CCGTCC	12	6	+	Petroselinum crispum	cis-acting regulatory element
Misin19G029000	A-box	CCGTCC	444	6	-	Petroselinum crispum	cis-acting regulatory element
Misin19G029000	A-box	CCGTCC	453	6	-	Petroselinum crispum	cis-acting regulatory element
Misin19G029000	A-box	CCGTCC	503	6	+	Petroselinum crispum	cis-acting regulatory element
Misin19G084600	A-box	CCGTCC	1083	6	-	Petroselinum crispum	cis-acting regulatory element
Misin19G084600	A-box	CCGTCC	1114	6	+	Petroselinum crispum	cis-acting regulatory element
Misin19G161100	A-box	CCGTCC	225	6	-	Petroselinum crispum	cis-acting regulatory element
MisinT036700	A-box	CCGTCC	1509	6	+	Petroselinum crispum	cis-acting regulatory element
MisinT036700	A-box	CCGTCC	2414	6	+	Petroselinum crispum	cis-acting regulatory element
MisinT208800	A-box	CCGTCC	152	6	-	Petroselinum crispum	cis-acting regulatory element
MisinT234200	A-box	CCGTCC	5	6	+	Petroselinum crispum	cis-acting regulatory element
MisinT234200	A-box	CCGTCC	538	6	+	Petroselinum crispum	cis-acting regulatory element
MisinT234200	A-box	CCGTCC	801	6	-	Petroselinum crispum	cis-acting regulatory element
MisinT278900	A-box	CCGTCC	827	6	+	Petroselinum crispum	cis-acting regulatory element
MisinT398700	A-box	CCGTCC	279	6	-	Petroselinum crispum	cis-acting regulatory element
MisinT398700	A-box	CCGTCC	704	6	+	Petroselinum crispum	cis-acting regulatory element
MisinT398700	A-box	CCGTCC	959	6	+	Petroselinum crispum	cis-acting regulatory element
MisinT398700	A-box	CCGTCC	1925	6	-	Petroselinum crispum	cis-acting regulatory element
Misin01G042300	ARE	AAACCA	156	6	-	Zea mays	cis-acting regulatory element essential for the anaerobic induction
Misin01G042300	ARE	AAACCA	1545	6	+	Zea mays	cis-acting regulatory element essential for the anaerobic induction
Misin01G042300	ARE	AAACCA	1563	6	-	Zea mays	cis-acting regulatory element essential for the anaerobic induction
Misin01G042300	ARE	AAACCA	3000	6	-	Zea mays	cis-acting regulatory element essential for the anaerobic induction
Misin01G125800	ARE	AAACCA	1472	6	+	Zea mays	cis-acting regulatory element essential for the anaerobic induction
Misin01G516200	ARE	AAACCA	642	6	-	Zea mays	cis-acting regulatory element essential for the anaerobic induction
Misin02G027300	ARE	AAACCA	156	6	-	Zea mays	cis-acting regulatory element essential for the anaerobic induction
Misin02G027300	ARE	AAACCA	1542	6	+	Zea mays	cis-acting regulatory element essential for the anaerobic induction
Misin02G027300	ARE	AAACCA	1560	6	-	Zea mays	cis-acting regulatory element essential for the anaerobic induction
Misin02G027300	ARE	AAACCA	2997	6	-	Zea mays	cis-acting regulatory element essential for the anaerobic induction
Misin02G130600	ARE	AAACCA	1291	6	-	Zea mays	cis-acting regulatory element essential for the anaerobic induction
Misin02G130600	ARE	AAACCA	1472	6	+	Zea mays	cis-acting regulatory element essential for the anaerobic induction
Misin02G197400	ARE	AAACCA	863	6	-	Zea mays	cis-acting regulatory element essential for the anaerobic induction
Misin02G197400	ARE	AAACCA	1224	6	-	Zea mays	cis-acting regulatory element essential for the anaerobic induction
Misin02G261500	ARE	AAACCA	1377	6	+	Zea mays	cis-acting regulatory element essential for the anaerobic induction
Misin02G509800	ARE	AAACCA	642	6	-	Zea mays	cis-acting regulatory element essential for the anaerobic induction
Misin02G509800	ARE	AAACCA	1227	6	-	Zea mays	cis-acting regulatory element essential for the anaerobic induction
Misin02G509800	ARE	AAACCA	2040	6	-	Zea mays	cis-acting regulatory element essential for the anaerobic induction
Misin03G100100	ARE	AAACCA	255	6	+	Zea mays	cis-acting regulatory element essential for the anaerobic induction
Misin03G312200	ARE	AAACCA	661	6	-	Zea mays	cis-acting regulatory element essential for the anaerobic induction
Misin04G111500	ARE	AAACCA	255	6	+	Zea mays	cis-acting regulatory element essential for the anaerobic induction
Misin04G111800	ARE	AAACCA	225	6	+	Zea mays	cis-acting regulatory element essential for the anaerobic induction
Misin04G334400	ARE	AAACCA	673	6	-	Zea mays	cis-acting regulatory element essential for the anaerobic induction
Misin05G030000	ARE	AAACCA	1486	6	+	Zea mays	cis-acting regulatory element essential for the anaerobic induction
Misin05G030000	ARE	AAACCA	1758	6	-	Zea mays	cis-acting regulatory element essential for the anaerobic induction
Misin05G030000	ARE	AAACCA	2259	6	+	Zea mays	cis-acting regulatory element essential for the anaerobic induction
Misin05G220600	ARE	AAACCA	2262	6	-	Zea mays	cis-acting regulatory element essential for the anaerobic induction
Misin05G311700	ARE	AAACCA	439	6	-	Zea mays	cis-acting regulatory element essential for the anaerobic induction
Misin05G338100	ARE	AAACCA	1192	6	-	Zea mays	cis-acting regulatory element essential for the anaerobic induction
Misin05G338100	ARE	AAACCA	1719	6	+	Zea mays	cis-acting regulatory element essential for the anaerobic induction
Misin05G360200	ARE	AAACCA	228	6	-	Zea mays	cis-acting regulatory element essential for the anaerobic induction
Misin06G010900	ARE	AAACCA	1486	6	+	Zea mays	cis-acting regulatory element essential for the anaerobic induction
Misin06G303300	ARE	AAACCA	430	6	-	Zea mays	cis-acting regulatory element essential for the anaerobic induction
Misin06G337000	ARE	AAACCA	1183	6	-	Zea mays	cis-acting regulatory element essential for the anaerobic induction
Misin06G337000	ARE	AAACCA	1710	6	+	Zea mays	cis-acting regulatory element essential for the anaerobic induction
Misin07G039100	ARE	AAACCA	510	6	-	Zea mays	cis-acting regulatory element essential for the anaerobic induction
Misin07G039100	ARE	AAACCA	2106	6	+	Zea mays	cis-acting regulatory element essential for the anaerobic induction
Misin07G146800	ARE	AAACCA	791	6	-	Zea mays	cis-acting regulatory element essential for the anaerobic induction
Misin07G495400	ARE	AAACCA	840	6	+	Zea mays	cis-acting regulatory element essential for the anaerobic induction
Misin08G038200	ARE	AAACCA	510	6	-	Zea mays	cis-acting regulatory element essential for the anaerobic induction
Misin08G038200	ARE	AAACCA	2048	6	+	Zea mays	cis-acting regulatory element essential for the anaerobic induction
Misin08G038200	ARE	AAACCA	2073	6	+	Zea mays	cis-acting regulatory element essential for the anaerobic induction
Misin08G171900	ARE	AAACCA	637	6	-	Zea mays	cis-acting regulatory element essential for the anaerobic induction
Misin08G267900	ARE	AAACCA	849	6	+	Zea mays	cis-acting regulatory element essential for the anaerobic induction
Misin11G018600	ARE	AAACCA	331	6	-	Zea mays	cis-acting regulatory element essential for the anaerobic induction
Misin11G044700	ARE	AAACCA	318	6	-	Zea mays	cis-acting regulatory element essential for the anaerobic induction
Misin11G195000	ARE	AAACCA	2196	6	-	Zea mays	cis-acting regulatory element essential for the anaerobic induction
Misin11G236900	ARE	AAACCA	515	6	+	Zea mays	cis-acting regulatory element essential for the anaerobic induction
Misin12G185900	ARE	AAACCA	361	6	-	Zea mays	cis-acting regulatory element essential for the anaerobic induction
Misin12G250200	ARE	AAACCA	518	6	+	Zea mays	cis-acting regulatory element essential for the anaerobic induction
Misin14G150600	ARE	AAACCA	508	6	+	Zea mays	cis-acting regulatory element essential for the anaerobic induction
Misin14G150600	ARE	AAACCA	908	6	-	Zea mays	cis-acting regulatory element essential for the anaerobic induction
Misin15G190200	ARE	AAACCA	454	6	-	Zea mays	cis-acting regulatory element essential for the anaerobic induction
Misin15G190200	ARE	AAACCA	491	6	+	Zea mays	cis-acting regulatory element essential for the anaerobic induction
Misin15G190500	ARE	AAACCA	454	6	-	Zea mays	cis-acting regulatory element essential for the anaerobic induction
Misin15G190500	ARE	AAACCA	491	6	+	Zea mays	cis-acting regulatory element essential for the anaerobic induction
Misin15G202800	ARE	AAACCA	508	6	+	Zea mays	cis-acting regulatory element essential for the anaerobic induction
Misin15G202800	ARE	AAACCA	908	6	-	Zea mays	cis-acting regulatory element essential for the anaerobic induction
Misin16G156100	ARE	AAACCA	1096	6	-	Zea mays	cis-acting regulatory element essential for the anaerobic induction
Misin16G203000	ARE	AAACCA	1388	6	-	Zea mays	cis-acting regulatory element essential for the anaerobic induction
Misin16G203000	ARE	AAACCA	1822	6	-	Zea mays	cis-acting regulatory element essential for the anaerobic induction
Misin16G227400	ARE	AAACCA	1691	6	-	Zea mays	cis-acting regulatory element essential for the anaerobic induction
Misin16G227400	ARE	AAACCA	1795	6	+	Zea mays	cis-acting regulatory element essential for the anaerobic induction
Misin16G227400	ARE	AAACCA	1838	6	-	Zea mays	cis-acting regulatory element essential for the anaerobic induction
Misin16G227400	ARE	AAACCA	2160	6	-	Zea mays	cis-acting regulatory element essential for the anaerobic induction
Misin16G227400	ARE	AAACCA	2172	6	-	Zea mays	cis-acting regulatory element essential for the anaerobic induction
Misin16G227400	ARE	AAACCA	4713	6	-	Zea mays	cis-acting regulatory element essential for the anaerobic induction
Misin17G033900	ARE	AAACCA	490	6	+	Zea mays	cis-acting regulatory element essential for the anaerobic induction
Misin17G166800	ARE	AAACCA	837	6	-	Zea mays	cis-acting regulatory element essential for the anaerobic induction
Misin17G166800	ARE	AAACCA	1087	6	-	Zea mays	cis-acting regulatory element essential for the anaerobic induction
Misin17G203900	ARE	AAACCA	1391	6	-	Zea mays	cis-acting regulatory element essential for the anaerobic induction
Misin17G203900	ARE	AAACCA	1825	6	-	Zea mays	cis-acting regulatory element essential for the anaerobic induction
Misin17G240000	ARE	AAACCA	1694	6	-	Zea mays	cis-acting regulatory element essential for the anaerobic induction
Misin17G240000	ARE	AAACCA	1798	6	+	Zea mays	cis-acting regulatory element essential for the anaerobic induction
Misin17G240000	ARE	AAACCA	1841	6	-	Zea mays	cis-acting regulatory element essential for the anaerobic induction
Misin17G240000	ARE	AAACCA	2163	6	-	Zea mays	cis-acting regulatory element essential for the anaerobic induction
Misin17G240000	ARE	AAACCA	2175	6	-	Zea mays	cis-acting regulatory element essential for the anaerobic induction
Misin18G179300	ARE	AAACCA	721	6	+	Zea mays	cis-acting regulatory element essential for the anaerobic induction
Misin18G179300	ARE	AAACCA	901	6	-	Zea mays	cis-acting regulatory element essential for the anaerobic induction
Misin18G204600	ARE	AAACCA	847	6	-	Zea mays	cis-acting regulatory element essential for the anaerobic induction
Misin19G174900	ARE	AAACCA	721	6	+	Zea mays	cis-acting regulatory element essential for the anaerobic induction
Misin19G174900	ARE	AAACCA	901	6	-	Zea mays	cis-acting regulatory element essential for the anaerobic induction
Misin19G201800	ARE	AAACCA	835	6	-	Zea mays	cis-acting regulatory element essential for the anaerobic induction
MisinT250200	ARE	AAACCA	454	6	-	Zea mays	cis-acting regulatory element essential for the anaerobic induction
MisinT250200	ARE	AAACCA	491	6	+	Zea mays	cis-acting regulatory element essential for the anaerobic induction
MisinT398700	ARE	AAACCA	1383	6	+	Zea mays	cis-acting regulatory element essential for the anaerobic induction
Misin01G091400	AuxRR-core	GGTCCAT	335	7	+	Nicotiana tabacum	cis-acting regulatory element involved in auxin responsiveness
Misin01G297700	AuxRR-core	GGTCCAT	1468	7	-	Nicotiana tabacum	cis-acting regulatory element involved in auxin responsiveness
Misin01G448800	AuxRR-core	GGTCCAT	667	7	-	Nicotiana tabacum	cis-acting regulatory element involved in auxin responsiveness
Misin01G504000	AuxRR-core	GGTCCAT	1546	7	-	Nicotiana tabacum	cis-acting regulatory element involved in auxin responsiveness
Misin02G082800	AuxRR-core	GGTCCAT	341	7	+	Nicotiana tabacum	cis-acting regulatory element involved in auxin responsiveness
Misin02G197400	AuxRR-core	GGTCCAT	1244	7	+	Nicotiana tabacum	cis-acting regulatory element involved in auxin responsiveness
Misin02G289100	AuxRR-core	GGTCCAT	1462	7	-	Nicotiana tabacum	cis-acting regulatory element involved in auxin responsiveness
Misin02G440600	AuxRR-core	GGTCCAT	670	7	-	Nicotiana tabacum	cis-acting regulatory element involved in auxin responsiveness
Misin02G460500	AuxRR-core	GGTCCAT	757	7	-	Nicotiana tabacum	cis-acting regulatory element involved in auxin responsiveness
Misin02G496700	AuxRR-core	GGTCCAT	1483	7	-	Nicotiana tabacum	cis-acting regulatory element involved in auxin responsiveness
Misin03G100100	AuxRR-core	GGTCCAT	631	7	-	Nicotiana tabacum	cis-acting regulatory element involved in auxin responsiveness
Misin03G242400	AuxRR-core	GGTCCAT	2164	7	-	Nicotiana tabacum	cis-acting regulatory element involved in auxin responsiveness
Misin03G364400	AuxRR-core	GGTCCAT	662	7	+	Nicotiana tabacum	cis-acting regulatory element involved in auxin responsiveness
Misin04G111500	AuxRR-core	GGTCCAT	628	7	-	Nicotiana tabacum	cis-acting regulatory element involved in auxin responsiveness
Misin04G111800	AuxRR-core	GGTCCAT	595	7	-	Nicotiana tabacum	cis-acting regulatory element involved in auxin responsiveness
Misin04G254200	AuxRR-core	GGTCCAT	1984	7	-	Nicotiana tabacum	cis-acting regulatory element involved in auxin responsiveness
Misin04G399800	AuxRR-core	GGTCCAT	659	7	+	Nicotiana tabacum	cis-acting regulatory element involved in auxin responsiveness
Misin05G102700	AuxRR-core	GGTCCAT	929	7	+	Nicotiana tabacum	cis-acting regulatory element involved in auxin responsiveness
Misin06G059300	AuxRR-core	GGTCCAT	938	7	+	Nicotiana tabacum	cis-acting regulatory element involved in auxin responsiveness
Misin06G291700	AuxRR-core	GGTCCAT	1405	7	+	Nicotiana tabacum	cis-acting regulatory element involved in auxin responsiveness
Misin07G097200	AuxRR-core	GGTCCAT	1009	7	-	Nicotiana tabacum	cis-acting regulatory element involved in auxin responsiveness
Misin08G074600	AuxRR-core	GGTCCAT	1036	7	-	Nicotiana tabacum	cis-acting regulatory element involved in auxin responsiveness
Misin08G294000	AuxRR-core	GGTCCAT	616	7	-	Nicotiana tabacum	cis-acting regulatory element involved in auxin responsiveness
Misin11G044700	AuxRR-core	GGTCCAT	676	7	-	Nicotiana tabacum	cis-acting regulatory element involved in auxin responsiveness
Misin11G044700	AuxRR-core	GGTCCAT	811	7	-	Nicotiana tabacum	cis-acting regulatory element involved in auxin responsiveness
Misin16G229200	AuxRR-core	GGTCCAT	580	7	-	Nicotiana tabacum	cis-acting regulatory element involved in auxin responsiveness
Misin17G242100	AuxRR-core	GGTCCAT	601	7	-	Nicotiana tabacum	cis-acting regulatory element involved in auxin responsiveness
Misin18G166200	AuxRR-core	GGTCCAT	973	7	-	Nicotiana tabacum	cis-acting regulatory element involved in auxin responsiveness
Misin18G204600	AuxRR-core	GGTCCAT	34	7	-	Nicotiana tabacum	cis-acting regulatory element involved in auxin responsiveness
Misin18G204600	AuxRR-core	GGTCCAT	577	7	+	Nicotiana tabacum	cis-acting regulatory element involved in auxin responsiveness
Misin19G161100	AuxRR-core	GGTCCAT	958	7	-	Nicotiana tabacum	cis-acting regulatory element involved in auxin responsiveness
Misin19G201800	AuxRR-core	GGTCCAT	565	7	+	Nicotiana tabacum	cis-acting regulatory element involved in auxin responsiveness
MisinT415200	AuxRR-core	GGTCCAT	775	7	-	Nicotiana tabacum	cis-acting regulatory element involved in auxin responsiveness
Misin11G018600	circadian	CAAAGATATC	1738	9	-	Lycopersicon esculentum	cis-acting regulatory element involved in circadian control
Misin14G150600	circadian	CAAAGATATC	291	9	+	Lycopersicon esculentum	cis-acting regulatory element involved in circadian control
Misin15G202800	circadian	CAAAGATATC	291	9	+	Lycopersicon esculentum	cis-acting regulatory element involved in circadian control
Misin16G203000	circadian	CAAAGATATC	625	9	-	Lycopersicon esculentum	cis-acting regulatory element involved in circadian control
Misin17G203900	circadian	CAAAGATATC	625	9	-	Lycopersicon esculentum	cis-acting regulatory element involved in circadian control
Misin01G042300	G-box	CACGTC	3039	6	-	Zea mays	cis-acting regulatory element involved in light responsiveness
Misin01G042300	G-Box	CACGTT	332	6	+	Pisum sativum	cis-acting regulatory element involved in light responsiveness
Misin01G042300	G-Box	CACGTT	682	6	-	Pisum sativum	cis-acting regulatory element involved in light responsiveness
Misin01G072300	G-box	CACGTC	961	6	+	Zea mays	cis-acting regulatory element involved in light responsiveness
Misin01G072300	G-box	CACGAC	1044	6	-	Zea mays	cis-acting regulatory element involved in light responsiveness
Misin01G091400	G-box	TACGTG	40	6	+	Arabidopsis thaliana	cis-acting regulatory element involved in light responsiveness
Misin01G091400	G-box	CACGTC	223	6	+	Zea mays	cis-acting regulatory element involved in light responsiveness
Misin01G091400	G-box	CACGAC	557	6	-	Zea mays	cis-acting regulatory element involved in light responsiveness
Misin01G091400	G-box	CACGAC	820	6	-	Zea mays	cis-acting regulatory element involved in light responsiveness
Misin01G091400	G-box	CACGTG	1491	6	-	Arabidopsis thaliana	cis-acting regulatory element involved in light responsiveness
Misin01G091400	G-box	CACGTC	2089	6	-	Zea mays	cis-acting regulatory element involved in light responsiveness
Misin01G091400	G-box	CACGTG	2095	6	-	Arabidopsis thaliana	cis-acting regulatory element involved in light responsiveness
Misin01G091400	G-box	CACGTC	2188	6	-	Zea mays	cis-acting regulatory element involved in light responsiveness
Misin01G091400	G-Box	CACGTT	795	6	+	Pisum sativum	cis-acting regulatory element involved in light responsiveness
Misin01G091400	G-Box	CACGTG	1491	6	-	Pisum sativum	cis-acting regulatory element involved in light responsiveness
Misin01G091400	G-Box	CACGTG	2095	6	-	Pisum sativum	cis-acting regulatory element involved in light responsiveness
Misin01G096600	G-box	CACGAC	999	6	+	Zea mays	cis-acting regulatory element involved in light responsiveness
Misin01G125900	G-box	CACGAC	319	6	-	Zea mays	cis-acting regulatory element involved in light responsiveness
Misin01G125900	G-box	CACGTC	576	6	+	Zea mays	cis-acting regulatory element involved in light responsiveness
Misin01G125900	G-box	CACGAC	783	6	-	Zea mays	cis-acting regulatory element involved in light responsiveness
Misin01G128600	G-box	CACGAC	48	6	+	Zea mays	cis-acting regulatory element involved in light responsiveness
Misin01G128600	G-box	GCCACGTGGA	993	9	-	Arabidopsis thaliana	cis-acting regulatory element involved in light responsiveness
Misin01G140700	G-box	TACGTG	82	6	+	Arabidopsis thaliana	cis-acting regulatory element involved in light responsiveness
Misin01G230100	G-box	CACGAC	175	6	+	Zea mays	cis-acting regulatory element involved in light responsiveness
Misin01G230100	G-box	GCCACGTGGA	535	9	+	Arabidopsis thaliana	cis-acting regulatory element involved in light responsiveness
Misin01G234600	G-box	GCCACGTGGA	455	9	+	Arabidopsis thaliana	cis-acting regulatory element involved in light responsiveness
Misin01G249700	G-box	CACGAC	427	6	+	Zea mays	cis-acting regulatory element involved in light responsiveness
Misin01G262000	G-box	CACGTG	98	6	+	Arabidopsis thaliana	cis-acting regulatory element involved in light responsiveness
Misin01G262000	G-Box	CACGTG	98	6	+	Pisum sativum	cis-acting regulatory element involved in light responsiveness
Misin01G281400	G-box	TACGTG	285	6	+	Arabidopsis thaliana	cis-acting regulatory element involved in light responsiveness
Misin01G281400	G-box	CACGTC	671	6	+	Zea mays	cis-acting regulatory element involved in light responsiveness
Misin01G297700	G-box	CACGAC	268	6	+	Zea mays	cis-acting regulatory element involved in light responsiveness
Misin01G297700	G-box	GCCACGTGGA	1091	9	+	Arabidopsis thaliana	cis-acting regulatory element involved in light responsiveness
Misin01G297700	G-box	CACGTC	1093	6	-	Zea mays	cis-acting regulatory element involved in light responsiveness
Misin01G297700	G-box	CACGAC	1381	6	+	Zea mays	cis-acting regulatory element involved in light responsiveness
Misin01G297700	G-box	CACGAC	1831	6	+	Zea mays	cis-acting regulatory element involved in light responsiveness
Misin01G368600	G-box	CACGAC	549	6	-	Zea mays	cis-acting regulatory element involved in light responsiveness
Misin01G368600	G-box	CACGTC	592	6	-	Zea mays	cis-acting regulatory element involved in light responsiveness
Misin01G368600	G-box	CACGTC	826	6	-	Zea mays	cis-acting regulatory element involved in light responsiveness
Misin01G448800	G-box	CACGAC	379	6	+	Zea mays	cis-acting regulatory element involved in light responsiveness
Misin01G452600	G-box	CACGTC	130	6	-	Zea mays	cis-acting regulatory element involved in light responsiveness
Misin01G452600	G-box	CACGAC	180	6	-	Zea mays	cis-acting regulatory element involved in light responsiveness
Misin01G452600	G-box	CACGAC	403	6	+	Zea mays	cis-acting regulatory element involved in light responsiveness
Misin01G471400	G-Box	CACGTT	142	6	+	Pisum sativum	cis-acting regulatory element involved in light responsiveness
Misin01G471400	G-box	TACGTG	78	6	-	Arabidopsis thaliana	cis-acting regulatory element involved in light responsiveness
Misin01G504000	G-box	CACGAC	181	6	+	Zea mays	cis-acting regulatory element involved in light responsiveness
Misin01G504000	G-box	CACGAC	457	6	+	Zea mays	cis-acting regulatory element involved in light responsiveness
Misin01G504000	G-box	ACACGTG(G/t)CACC	491	10.5	+	Lycopersicon esculentum	cis-acting regulatory element involved in light responsiveness
Misin01G504000	G-box	CACGTC	964	6	-	Zea mays	cis-acting regulatory element involved in light responsiveness
Misin01G504000	G-box	GCCACGTGGA	1163	9	+	Arabidopsis thaliana	cis-acting regulatory element involved in light responsiveness
Misin01G504000	G-box	CACGTC	1165	6	-	Zea mays	cis-acting regulatory element involved in light responsiveness
Misin01G504000	G-box	CACGAC	1459	6	+	Zea mays	cis-acting regulatory element involved in light responsiveness
Misin01G504000	G-box	CACGAC	1651	6	+	Zea mays	cis-acting regulatory element involved in light responsiveness
Misin01G504000	G-box	CACGAC	1660	6	+	Zea mays	cis-acting regulatory element involved in light responsiveness
Misin01G504000	G-box	CACGTC	1807	6	+	Zea mays	cis-acting regulatory element involved in light responsiveness
Misin01G504300	G-Box	CACGTG	208	6	+	Pisum sativum	cis-acting regulatory element involved in light responsiveness
Misin01G504300	G-box	CACGTG	208	6	+	Arabidopsis thaliana	cis-acting regulatory element involved in light responsiveness
Misin01G504300	G-box	CACGAC	331	6	+	Zea mays	cis-acting regulatory element involved in light responsiveness
Misin01G504300	G-box	CACGAC	340	6	+	Zea mays	cis-acting regulatory element involved in light responsiveness
Misin01G504300	G-box	CACGTC	409	6	+	Zea mays	cis-acting regulatory element involved in light responsiveness
Misin01G504300	G-box	CACGAC	577	6	+	Zea mays	cis-acting regulatory element involved in light responsiveness
Misin01G504300	G-box	GCCACGTGGA	784	9	-	Arabidopsis thaliana	cis-acting regulatory element involved in light responsiveness
Misin01G516200	G-box	TACGTG	82	6	+	Arabidopsis thaliana	cis-acting regulatory element involved in light responsiveness
Misin01G516200	G-box	CACGTG	812	6	+	Arabidopsis thaliana	cis-acting regulatory element involved in light responsiveness
Misin01G516200	G-box	CACGAC	837	6	+	Zea mays	cis-acting regulatory element involved in light responsiveness
Misin01G516200	G-Box	CACGTG	812	6	+	Pisum sativum	cis-acting regulatory element involved in light responsiveness
Misin02G027300	G-box	CACGTC	3036	6	-	Zea mays	cis-acting regulatory element involved in light responsiveness
Misin02G027300	G-Box	CACGTT	329	6	+	Pisum sativum	cis-acting regulatory element involved in light responsiveness
Misin02G027300	G-Box	CACGTT	679	6	-	Pisum sativum	cis-acting regulatory element involved in light responsiveness
Misin02G052700	G-box	CACGTC	298	6	+	Zea mays	cis-acting regulatory element involved in light responsiveness
Misin02G052700	G-box	CACGAC	378	6	-	Zea mays	cis-acting regulatory element involved in light responsiveness
Misin02G082800	G-Box	CACGTG	229	6	+	Pisum sativum	cis-acting regulatory element involved in light responsiveness
Misin02G082800	G-Box	CACGTG	1488	6	-	Pisum sativum	cis-acting regulatory element involved in light responsiveness
Misin02G082800	G-Box	CACGTG	2095	6	-	Pisum sativum	cis-acting regulatory element involved in light responsiveness
Misin02G082800	G-box	TACGTG	36	6	-	Arabidopsis thaliana	cis-acting regulatory element involved in light responsiveness
Misin02G082800	G-box	CACGTG	229	6	+	Arabidopsis thaliana	cis-acting regulatory element involved in light responsiveness
Misin02G082800	G-box	CACGAC	563	6	-	Zea mays	cis-acting regulatory element involved in light responsiveness
Misin02G082800	G-box	CACGTC	754	6	-	Zea mays	cis-acting regulatory element involved in light responsiveness
Misin02G082800	G-box	CACGTC	1024	6	+	Zea mays	cis-acting regulatory element involved in light responsiveness
Misin02G082800	G-box	CACGTG	1488	6	-	Arabidopsis thaliana	cis-acting regulatory element involved in light responsiveness
Misin02G082800	G-box	CACGTG	2095	6	-	Arabidopsis thaliana	cis-acting regulatory element involved in light responsiveness
Misin02G082800	G-box	CACGTC	2191	6	-	Zea mays	cis-acting regulatory element involved in light responsiveness
Misin02G127500	G-box	CACGAC	48	6	+	Zea mays	cis-acting regulatory element involved in light responsiveness
Misin02G127500	G-box	CACGTC	90	6	+	Zea mays	cis-acting regulatory element involved in light responsiveness
Misin02G127500	G-box	CACGTC	582	6	+	Zea mays	cis-acting regulatory element involved in light responsiveness
Misin02G127500	G-box	GCCACGTGGA	987	9	-	Arabidopsis thaliana	cis-acting regulatory element involved in light responsiveness
Misin02G130400	G-box	CACGAC	304	6	-	Zea mays	cis-acting regulatory element involved in light responsiveness
Misin02G130400	G-box	CACGTC	558	6	+	Zea mays	cis-acting regulatory element involved in light responsiveness
Misin02G130400	G-box	CACGAC	685	6	+	Zea mays	cis-acting regulatory element involved in light responsiveness
Misin02G130400	G-box	CACGAC	786	6	-	Zea mays	cis-acting regulatory element involved in light responsiveness
Misin02G130600	G-box	CACGTC	1851	6	+	Zea mays	cis-acting regulatory element involved in light responsiveness
Misin02G133900	G-box	TACGTG	82	6	+	Arabidopsis thaliana	cis-acting regulatory element involved in light responsiveness
Misin02G197400	G-box	CACGTC	2419	6	+	Zea mays	cis-acting regulatory element involved in light responsiveness
Misin02G223900	G-box	CACGAC	187	6	+	Zea mays	cis-acting regulatory element involved in light responsiveness
Misin02G223900	G-box	GCCACGTGGA	544	9	+	Arabidopsis thaliana	cis-acting regulatory element involved in light responsiveness
Misin02G232200	G-box	CACGAC	406	6	+	Zea mays	cis-acting regulatory element involved in light responsiveness
Misin02G261500	G-Box	CACGTT	598	6	-	Pisum sativum	cis-acting regulatory element involved in light responsiveness
Misin02G261500	C-box	ACGAGCACCGCC	855	11	-	Hordeum vulgare	cis-acting regulatory element involved in light responsiveness
Misin02G261500	G-box	GCCACGTGGA	200	9	-	Arabidopsis thaliana	cis-acting regulatory element involved in light responsiveness
Misin02G261500	G-box	CACGTC	301	6	-	Zea mays	cis-acting regulatory element involved in light responsiveness
Misin02G271800	G-Box	CACGTG	291	6	+	Pisum sativum	cis-acting regulatory element involved in light responsiveness
Misin02G271800	G-box	CACGTG	291	6	+	Arabidopsis thaliana	cis-acting regulatory element involved in light responsiveness
Misin02G271800	G-box	CACGTC	337	6	-	Zea mays	cis-acting regulatory element involved in light responsiveness
Misin02G271800	G-box	CACGTC	686	6	+	Zea mays	cis-acting regulatory element involved in light responsiveness
Misin02G289100	G-box	GCCACGTGGA	1079	9	+	Arabidopsis thaliana	cis-acting regulatory element involved in light responsiveness
Misin02G289100	G-box	CACGTC	1081	6	-	Zea mays	cis-acting regulatory element involved in light responsiveness
Misin02G289100	G-box	CACGAC	1372	6	+	Zea mays	cis-acting regulatory element involved in light responsiveness
Misin02G289100	G-box	CACGAC	1816	6	+	Zea mays	cis-acting regulatory element involved in light responsiveness
Misin02G358200	G-box	CACGAC	555	6	-	Zea mays	cis-acting regulatory element involved in light responsiveness
Misin02G358200	G-box	CACGTC	598	6	-	Zea mays	cis-acting regulatory element involved in light responsiveness
Misin02G358200	G-box	CACGTC	832	6	-	Zea mays	cis-acting regulatory element involved in light responsiveness
Misin02G422100	G-box	GCCACGTGGA	476	9	+	Arabidopsis thaliana	cis-acting regulatory element involved in light responsiveness
Misin02G450000	G-box	CACGTC	118	6	-	Zea mays	cis-acting regulatory element involved in light responsiveness
Misin02G450000	G-box	CACGAC	394	6	+	Zea mays	cis-acting regulatory element involved in light responsiveness
Misin02G450000	G-box	CACGTC	625	6	-	Zea mays	cis-acting regulatory element involved in light responsiveness
Misin02G460500	G-Box	CACGTT	358	6	-	Pisum sativum	cis-acting regulatory element involved in light responsiveness
Misin02G460500	G-Box	CACGTG	437	6	+	Pisum sativum	cis-acting regulatory element involved in light responsiveness
Misin02G460500	G-box	CACGTG	437	6	+	Arabidopsis thaliana	cis-acting regulatory element involved in light responsiveness
Misin02G465600	G-box	TACGTG	78	6	-	Arabidopsis thaliana	cis-acting regulatory element involved in light responsiveness
Misin02G465600	G-Box	CACGTT	142	6	+	Pisum sativum	cis-acting regulatory element involved in light responsiveness
Misin02G465600	G-Box	CACGTT	199	6	-	Pisum sativum	cis-acting regulatory element involved in light responsiveness
Misin02G496400	G-Box	CACGTG	226	6	+	Pisum sativum	cis-acting regulatory element involved in light responsiveness
Misin02G496400	G-box	CACGTG	226	6	+	Arabidopsis thaliana	cis-acting regulatory element involved in light responsiveness
Misin02G496400	G-box	CACGAC	349	6	+	Zea mays	cis-acting regulatory element involved in light responsiveness
Misin02G496400	G-box	CACGAC	358	6	+	Zea mays	cis-acting regulatory element involved in light responsiveness
Misin02G496400	G-box	CACGTC	427	6	+	Zea mays	cis-acting regulatory element involved in light responsiveness
Misin02G496400	G-box	CACGAC	595	6	+	Zea mays	cis-acting regulatory element involved in light responsiveness
Misin02G496400	G-box	GCCACGTGGA	802	9	-	Arabidopsis thaliana	cis-acting regulatory element involved in light responsiveness
Misin02G496700	G-box	CACGTC	130	6	+	Zea mays	cis-acting regulatory element involved in light responsiveness
Misin02G496700	G-box	CACGAC	388	6	+	Zea mays	cis-acting regulatory element involved in light responsiveness
Misin02G496700	G-box	ACACGTG(G/t)CACC	422	10.5	+	Lycopersicon esculentum	cis-acting regulatory element involved in light responsiveness
Misin02G496700	G-box	CACGTC	901	6	-	Zea mays	cis-acting regulatory element involved in light responsiveness
Misin02G496700	G-box	GCCACGTGGA	1100	9	+	Arabidopsis thaliana	cis-acting regulatory element involved in light responsiveness
Misin02G496700	G-box	CACGTC	1102	6	-	Zea mays	cis-acting regulatory element involved in light responsiveness
Misin02G496700	G-box	CACGAC	1396	6	+	Zea mays	cis-acting regulatory element involved in light responsiveness
Misin02G496700	G-box	CACGAC	1588	6	+	Zea mays	cis-acting regulatory element involved in light responsiveness
Misin02G496700	G-box	CACGTC	1747	6	+	Zea mays	cis-acting regulatory element involved in light responsiveness
Misin02G509800	G-box	CACGTG	812	6	+	Arabidopsis thaliana	cis-acting regulatory element involved in light responsiveness
Misin02G509800	G-box	CACGAC	837	6	+	Zea mays	cis-acting regulatory element involved in light responsiveness
Misin02G509800	G-Box	CACGTG	812	6	+	Pisum sativum	cis-acting regulatory element involved in light responsiveness
Misin02G509800	G-Box	CACGTT	2476	6	-	Pisum sativum	cis-acting regulatory element involved in light responsiveness
Misin03G022400	G-box	CACGTC	361	6	-	Zea mays	cis-acting regulatory element involved in light responsiveness
Misin03G100100	G-box	CACGTC	342	6	+	Zea mays	cis-acting regulatory element involved in light responsiveness
Misin03G100100	G-box	CACGTG	381	6	+	Arabidopsis thaliana	cis-acting regulatory element involved in light responsiveness
Misin03G100100	G-box	TACGTG	923	6	-	Arabidopsis thaliana	cis-acting regulatory element involved in light responsiveness
Misin03G100100	G-box	CAGACGTGGCA	962	10	-	Nicotiana plumbaginifolia	cis-acting regulatory element involved in light responsiveness
Misin03G100100	G-box	CACGTC	965	6	+	Zea mays	cis-acting regulatory element involved in light responsiveness
Misin03G100100	G-box	CACGTC	1039	6	-	Zea mays	cis-acting regulatory element involved in light responsiveness
Misin03G100100	G-Box	CACGTG	381	6	+	Pisum sativum	cis-acting regulatory element involved in light responsiveness
Misin03G157300	G-Box	CACGTT	561	6	+	Pisum sativum	cis-acting regulatory element involved in light responsiveness
Misin03G157300	G-box	CACGAC	493	6	+	Zea mays	cis-acting regulatory element involved in light responsiveness
Misin03G242400	G-Box	CACGTG	1626	6	-	Pisum sativum	cis-acting regulatory element involved in light responsiveness
Misin03G242400	G-box	CACGAC	1305	6	+	Zea mays	cis-acting regulatory element involved in light responsiveness
Misin03G242400	G-box	CACGTG	1626	6	-	Arabidopsis thaliana	cis-acting regulatory element involved in light responsiveness
Misin03G242400	G-box	CACGTC	2052	6	+	Zea mays	cis-acting regulatory element involved in light responsiveness
Misin03G242400	G-box	CACGTC	2311	6	-	Zea mays	cis-acting regulatory element involved in light responsiveness
Misin03G242400	G-box	CACGTC	2326	6	+	Zea mays	cis-acting regulatory element involved in light responsiveness
Misin03G242400	C-box	ACGAGCACCGCC	2108	11	+	Hordeum vulgare	cis-acting regulatory element involved in light responsiveness
Misin03G312200	G-box	TACGTG	34	6	+	Arabidopsis thaliana	cis-acting regulatory element involved in light responsiveness
Misin03G312200	G-box	CACGAC	364	6	+	Zea mays	cis-acting regulatory element involved in light responsiveness
Misin03G364400	G-box	CACGAC	312	6	+	Zea mays	cis-acting regulatory element involved in light responsiveness
Misin03G364400	G-box	CACGAC	402	6	-	Zea mays	cis-acting regulatory element involved in light responsiveness
Misin03G364400	G-box	CACGAC	429	6	-	Zea mays	cis-acting regulatory element involved in light responsiveness
Misin03G364400	G-box	CACGAC	585	6	-	Zea mays	cis-acting regulatory element involved in light responsiveness
Misin03G364400	G-box	CACGTC	679	6	-	Zea mays	cis-acting regulatory element involved in light responsiveness
Misin04G033200	G-box	CACGTC	364	6	-	Zea mays	cis-acting regulatory element involved in light responsiveness
Misin04G111500	G-box	CACGAC	194	6	+	Zea mays	cis-acting regulatory element involved in light responsiveness
Misin04G111500	G-box	CACGTG	381	6	+	Arabidopsis thaliana	cis-acting regulatory element involved in light responsiveness
Misin04G111500	G-box	CACGAC	393	6	+	Zea mays	cis-acting regulatory element involved in light responsiveness
Misin04G111500	G-box	CAGACGTGGCA	971	10	-	Nicotiana plumbaginifolia	cis-acting regulatory element involved in light responsiveness
Misin04G111500	G-box	CACGTC	974	6	+	Zea mays	cis-acting regulatory element involved in light responsiveness
Misin04G111500	G-box	CACGTC	1048	6	-	Zea mays	cis-acting regulatory element involved in light responsiveness
Misin04G111500	G-box	CACGAC	2117	6	-	Zea mays	cis-acting regulatory element involved in light responsiveness
Misin04G111500	G-Box	CACGTT	340	6	-	Pisum sativum	cis-acting regulatory element involved in light responsiveness
Misin04G111500	G-Box	CACGTG	381	6	+	Pisum sativum	cis-acting regulatory element involved in light responsiveness
Misin04G111800	G-box	CACGTG	351	6	+	Arabidopsis thaliana	cis-acting regulatory element involved in light responsiveness
Misin04G111800	G-box	CAGACGTGGCA	914	10	-	Nicotiana plumbaginifolia	cis-acting regulatory element involved in light responsiveness
Misin04G111800	G-box	CACGTC	917	6	+	Zea mays	cis-acting regulatory element involved in light responsiveness
Misin04G111800	G-box	CACGTC	991	6	-	Zea mays	cis-acting regulatory element involved in light responsiveness
Misin04G111800	G-box	CACGAC	1348	6	+	Zea mays	cis-acting regulatory element involved in light responsiveness
Misin04G111800	G-box	CACGAC	2117	6	-	Zea mays	cis-acting regulatory element involved in light responsiveness
Misin04G111800	G-Box	CACGTT	310	6	-	Pisum sativum	cis-acting regulatory element involved in light responsiveness
Misin04G111800	G-Box	CACGTG	351	6	+	Pisum sativum	cis-acting regulatory element involved in light responsiveness
Misin04G176200	G-box	CACGAC	505	6	+	Zea mays	cis-acting regulatory element involved in light responsiveness
Misin04G176200	G-Box	CACGTT	573	6	+	Pisum sativum	cis-acting regulatory element involved in light responsiveness
Misin04G203900	G-box	CACGTC	304	6	-	Zea mays	cis-acting regulatory element involved in light responsiveness
Misin04G203900	G-box	GCCACGTGGA	653	9	+	Arabidopsis thaliana	cis-acting regulatory element involved in light responsiveness
Misin04G215600	G-box	CACGAC	367	6	+	Zea mays	cis-acting regulatory element involved in light responsiveness
Misin04G215600	G-box	CACGAC	373	6	+	Zea mays	cis-acting regulatory element involved in light responsiveness
Misin04G215600	G-box	CACGTC	465	6	+	Zea mays	cis-acting regulatory element involved in light responsiveness
Misin04G254200	G-Box	CACGTG	1446	6	-	Pisum sativum	cis-acting regulatory element involved in light responsiveness
Misin04G254200	C-box	ACGAGCACCGCC	1928	11	+	Hordeum vulgare	cis-acting regulatory element involved in light responsiveness
Misin04G254200	G-box	CACGAC	1128	6	+	Zea mays	cis-acting regulatory element involved in light responsiveness
Misin04G254200	G-box	CACGTG	1446	6	-	Arabidopsis thaliana	cis-acting regulatory element involved in light responsiveness
Misin04G254200	G-box	CACGTC	1872	6	+	Zea mays	cis-acting regulatory element involved in light responsiveness
Misin04G254200	G-box	CACGTC	2131	6	-	Zea mays	cis-acting regulatory element involved in light responsiveness
Misin04G254200	G-box	CACGTC	2146	6	+	Zea mays	cis-acting regulatory element involved in light responsiveness
Misin04G257500	G-box	CACGTC	16	6	-	Zea mays	cis-acting regulatory element involved in light responsiveness
Misin04G257500	G-box	CACGTC	439	6	-	Zea mays	cis-acting regulatory element involved in light responsiveness
Misin04G257500	G-box	CACGTC	553	6	-	Zea mays	cis-acting regulatory element involved in light responsiveness
Misin04G257500	G-box	CACGTC	603	6	+	Zea mays	cis-acting regulatory element involved in light responsiveness
Misin04G334400	G-box	TACGTG	34	6	+	Arabidopsis thaliana	cis-acting regulatory element involved in light responsiveness
Misin04G334400	G-box	CACGAC	376	6	+	Zea mays	cis-acting regulatory element involved in light responsiveness
Misin04G399800	G-box	CACGAC	306	6	+	Zea mays	cis-acting regulatory element involved in light responsiveness
Misin04G399800	G-box	CACGAC	399	6	-	Zea mays	cis-acting regulatory element involved in light responsiveness
Misin04G399800	G-box	CACGAC	426	6	-	Zea mays	cis-acting regulatory element involved in light responsiveness
Misin04G399800	G-box	CACGAC	582	6	-	Zea mays	cis-acting regulatory element involved in light responsiveness
Misin04G399800	G-box	CACGTC	676	6	-	Zea mays	cis-acting regulatory element involved in light responsiveness
Misin05G030000	G-Box	CACGTT	424	6	-	Pisum sativum	cis-acting regulatory element involved in light responsiveness
Misin05G030000	G-Box	CACGTT	1560	6	+	Pisum sativum	cis-acting regulatory element involved in light responsiveness
Misin05G030000	G-Box	CACGTT	1812	6	+	Pisum sativum	cis-acting regulatory element involved in light responsiveness
Misin05G030000	G-Box	TCCACATGGCA	2046	10	+	Triticum aestivum	cis-acting regulatory element involved in light responsiveness
Misin05G030000	G-Box	CACGTT	2250	6	+	Pisum sativum	cis-acting regulatory element involved in light responsiveness
Misin05G030000	G-Box	CACGTG	2391	6	-	Pisum sativum	cis-acting regulatory element involved in light responsiveness
Misin05G030000	G-box	TACGTG	49	6	+	Arabidopsis thaliana	cis-acting regulatory element involved in light responsiveness
Misin05G030000	G-box	CACGAC	1036	6	-	Zea mays	cis-acting regulatory element involved in light responsiveness
Misin05G030000	G-box	CACGTG	2391	6	-	Arabidopsis thaliana	cis-acting regulatory element involved in light responsiveness
Misin05G102700	G-box	CACGTC	1387	6	-	Zea mays	cis-acting regulatory element involved in light responsiveness
Misin05G102700	G-box	CACGTG	1781	6	-	Arabidopsis thaliana	cis-acting regulatory element involved in light responsiveness
Misin05G102700	G-box	CACGAC	2137	6	-	Zea mays	cis-acting regulatory element involved in light responsiveness
Misin05G102700	G-Box	CACGTG	1781	6	-	Pisum sativum	cis-acting regulatory element involved in light responsiveness
Misin05G220600	G-box	CACGAC	93	6	+	Zea mays	cis-acting regulatory element involved in light responsiveness
Misin05G220600	G-box	TACGTG	1532	6	+	Arabidopsis thaliana	cis-acting regulatory element involved in light responsiveness
Misin05G220600	G-box	GCCACGTGGA	2139	9	-	Arabidopsis thaliana	cis-acting regulatory element involved in light responsiveness
Misin05G222100	G-Box	CACGTG	847	6	-	Pisum sativum	cis-acting regulatory element involved in light responsiveness
Misin05G222100	G-box	CACGAC	624	6	+	Zea mays	cis-acting regulatory element involved in light responsiveness
Misin05G222100	G-box	CACGTG	847	6	-	Arabidopsis thaliana	cis-acting regulatory element involved in light responsiveness
Misin05G222100	G-box	CACGAC	1384	6	-	Zea mays	cis-acting regulatory element involved in light responsiveness
Misin05G298200	G-box	TACGTG	216	6	-	Arabidopsis thaliana	cis-acting regulatory element involved in light responsiveness
Misin05G298200	G-box	CACGTC	1681	6	-	Zea mays	cis-acting regulatory element involved in light responsiveness
Misin05G298200	G-box	CACGTC	1897	6	-	Zea mays	cis-acting regulatory element involved in light responsiveness
Misin05G298200	G-box	CACGAC	2113	6	-	Zea mays	cis-acting regulatory element involved in light responsiveness
Misin05G298200	G-Box	CACGTT	707	6	-	Pisum sativum	cis-acting regulatory element involved in light responsiveness
Misin05G298200	G-Box	CACGTT	1626	6	+	Pisum sativum	cis-acting regulatory element involved in light responsiveness
Misin05G298200	G-Box	CACGTT	1780	6	+	Pisum sativum	cis-acting regulatory element involved in light responsiveness
Misin05G333600	G-box	CACGAC	307	6	+	Zea mays	cis-acting regulatory element involved in light responsiveness
Misin05G333600	G-box	CACGTC	409	6	-	Zea mays	cis-acting regulatory element involved in light responsiveness
Misin05G333600	G-box	CACGTC	432	6	-	Zea mays	cis-acting regulatory element involved in light responsiveness
Misin05G333700	G-box	CACGAC	307	6	+	Zea mays	cis-acting regulatory element involved in light responsiveness
Misin05G333700	G-box	CACGTC	409	6	-	Zea mays	cis-acting regulatory element involved in light responsiveness
Misin05G333700	G-box	CACGTC	432	6	-	Zea mays	cis-acting regulatory element involved in light responsiveness
Misin05G338100	G-Box	CACGTG	124	6	+	Pisum sativum	cis-acting regulatory element involved in light responsiveness
Misin05G338100	G-Box	CACGTG	577	6	+	Pisum sativum	cis-acting regulatory element involved in light responsiveness
Misin05G338100	G-box	CACGTC	100	6	+	Zea mays	cis-acting regulatory element involved in light responsiveness
Misin05G338100	G-box	CACGTG	124	6	+	Arabidopsis thaliana	cis-acting regulatory element involved in light responsiveness
Misin05G338100	G-box	CACGAC	184	6	+	Zea mays	cis-acting regulatory element involved in light responsiveness
Misin05G338100	G-box	CACGTC	282	6	+	Zea mays	cis-acting regulatory element involved in light responsiveness
Misin05G338100	G-box	CACGAC	331	6	-	Zea mays	cis-acting regulatory element involved in light responsiveness
Misin05G338100	G-box	CACGTG	577	6	+	Arabidopsis thaliana	cis-acting regulatory element involved in light responsiveness
Misin05G338100	G-box	CACGAC	640	6	+	Zea mays	cis-acting regulatory element involved in light responsiveness
Misin05G343700	G-box	CACGTC	676	6	+	Zea mays	cis-acting regulatory element involved in light responsiveness
Misin05G343700	C-box	ACGAGCACCGCC	161	11	+	Hordeum vulgare	cis-acting regulatory element involved in light responsiveness
Misin06G010900	G-box	TACGTG	49	6	+	Arabidopsis thaliana	cis-acting regulatory element involved in light responsiveness
Misin06G010900	G-box	CACGAC	1036	6	-	Zea mays	cis-acting regulatory element involved in light responsiveness
Misin06G010900	G-box	CACGTC	1998	6	+	Zea mays	cis-acting regulatory element involved in light responsiveness
Misin06G010900	G-box	CACGTG	2391	6	-	Arabidopsis thaliana	cis-acting regulatory element involved in light responsiveness
Misin06G010900	G-Box	CACGTT	424	6	-	Pisum sativum	cis-acting regulatory element involved in light responsiveness
Misin06G010900	G-Box	CACGTT	1560	6	+	Pisum sativum	cis-acting regulatory element involved in light responsiveness
Misin06G010900	G-Box	CACGTT	1812	6	+	Pisum sativum	cis-acting regulatory element involved in light responsiveness
Misin06G010900	G-Box	CACGTT	2250	6	+	Pisum sativum	cis-acting regulatory element involved in light responsiveness
Misin06G010900	G-Box	CACGTG	2391	6	-	Pisum sativum	cis-acting regulatory element involved in light responsiveness
Misin06G059300	G-Box	CACGTG	1787	6	-	Pisum sativum	cis-acting regulatory element involved in light responsiveness
Misin06G059300	G-box	CACGTC	1396	6	-	Zea mays	cis-acting regulatory element involved in light responsiveness
Misin06G059300	G-box	CACGTG	1787	6	-	Arabidopsis thaliana	cis-acting regulatory element involved in light responsiveness
Misin06G059300	G-box	TACGTG	1952	6	+	Arabidopsis thaliana	cis-acting regulatory element involved in light responsiveness
Misin06G059300	G-box	CACGAC	2143	6	-	Zea mays	cis-acting regulatory element involved in light responsiveness
Misin06G221900	C-box	ACGAGCACCGCC	459	11	-	Hordeum vulgare	cis-acting regulatory element involved in light responsiveness
Misin06G221900	G-box	CACGTG	853	6	-	Arabidopsis thaliana	cis-acting regulatory element involved in light responsiveness
Misin06G221900	G-box	CACGAC	1381	6	-	Zea mays	cis-acting regulatory element involved in light responsiveness
Misin06G221900	G-box	CACGTC	1453	6	-	Zea mays	cis-acting regulatory element involved in light responsiveness
Misin06G221900	G-box	CACGTC	1537	6	-	Zea mays	cis-acting regulatory element involved in light responsiveness
Misin06G221900	G-Box	CACGTG	853	6	-	Pisum sativum	cis-acting regulatory element involved in light responsiveness
Misin06G269600	G-box	CACGAC	327	6	-	Zea mays	cis-acting regulatory element involved in light responsiveness
Misin06G269600	G-box	TACGTG	336	6	+	Arabidopsis thaliana	cis-acting regulatory element involved in light responsiveness
Misin06G269600	G-box	CACGAC	385	6	+	Zea mays	cis-acting regulatory element involved in light responsiveness
Misin06G269600	G-box	CACGAC	535	6	+	Zea mays	cis-acting regulatory element involved in light responsiveness
Misin06G269600	G-box	TACGTG	1444	6	+	Arabidopsis thaliana	cis-acting regulatory element involved in light responsiveness
Misin06G269600	G-box	TACGTG	1575	6	-	Arabidopsis thaliana	cis-acting regulatory element involved in light responsiveness
Misin06G291700	G-Box	CACGTT	1212	6	+	Pisum sativum	cis-acting regulatory element involved in light responsiveness
Misin06G291700	G-Box	CACGTT	1366	6	+	Pisum sativum	cis-acting regulatory element involved in light responsiveness
Misin06G291700	G-box	CACGTC	1267	6	-	Zea mays	cis-acting regulatory element involved in light responsiveness
Misin06G291700	G-box	CACGTC	1483	6	-	Zea mays	cis-acting regulatory element involved in light responsiveness
Misin06G291700	G-box	CACGAC	1699	6	-	Zea mays	cis-acting regulatory element involved in light responsiveness
Misin06G318000	C-box	ACGAGCACCGCC	149	11	+	Hordeum vulgare	cis-acting regulatory element involved in light responsiveness
Misin06G337000	G-box	CACGTC	103	6	+	Zea mays	cis-acting regulatory element involved in light responsiveness
Misin06G337000	G-box	CACGTG	127	6	+	Arabidopsis thaliana	cis-acting regulatory element involved in light responsiveness
Misin06G337000	G-box	CACGTC	267	6	+	Zea mays	cis-acting regulatory element involved in light responsiveness
Misin06G337000	G-box	CACGAC	322	6	-	Zea mays	cis-acting regulatory element involved in light responsiveness
Misin06G337000	G-box	CACGTG	568	6	+	Arabidopsis thaliana	cis-acting regulatory element involved in light responsiveness
Misin06G337000	G-box	CACGAC	631	6	+	Zea mays	cis-acting regulatory element involved in light responsiveness
Misin06G337000	G-Box	CACGTG	127	6	+	Pisum sativum	cis-acting regulatory element involved in light responsiveness
Misin06G337000	G-Box	CACGTG	568	6	+	Pisum sativum	cis-acting regulatory element involved in light responsiveness
Misin07G039100	G-box	CAGACGTGGCA	308	10	+	Nicotiana plumbaginifolia	cis-acting regulatory element involved in light responsiveness
Misin07G039100	G-box	TACGTG	488	6	+	Arabidopsis thaliana	cis-acting regulatory element involved in light responsiveness
Misin07G039100	G-box	CACGTC	1048	6	-	Zea mays	cis-acting regulatory element involved in light responsiveness
Misin07G039100	G-box	CACGTC	1999	6	-	Zea mays	cis-acting regulatory element involved in light responsiveness
Misin07G039100	G-Box	CACGTT	1250	6	+	Pisum sativum	cis-acting regulatory element involved in light responsiveness
Misin07G040300	G-box	CACGTC	342	6	-	Zea mays	cis-acting regulatory element involved in light responsiveness
Misin07G065000	G-box	TACGTG	56	6	+	Arabidopsis thaliana	cis-acting regulatory element involved in light responsiveness
Misin07G065000	G-box	GCCACGTGGA	427	9	-	Arabidopsis thaliana	cis-acting regulatory element involved in light responsiveness
Misin07G065000	G-Box	CACGTT	278	6	-	Pisum sativum	cis-acting regulatory element involved in light responsiveness
Misin07G097200	G-box	CACGTC	331	6	-	Zea mays	cis-acting regulatory element involved in light responsiveness
Misin07G097200	G-box	CACGAC	817	6	-	Zea mays	cis-acting regulatory element involved in light responsiveness
Misin07G097200	G-box	CACGTC	847	6	-	Zea mays	cis-acting regulatory element involved in light responsiveness
Misin07G097200	G-box	CACGAC	1050	6	+	Zea mays	cis-acting regulatory element involved in light responsiveness
Misin07G097200	G-box	CACGTC	1441	6	-	Zea mays	cis-acting regulatory element involved in light responsiveness
Misin07G124400	G-Box	CACGTG	1171	6	+	Pisum sativum	cis-acting regulatory element involved in light responsiveness
Misin07G124400	G-Box	CACGTT	1311	6	-	Pisum sativum	cis-acting regulatory element involved in light responsiveness
Misin07G124400	G-Box	CACGTT	1441	6	+	Pisum sativum	cis-acting regulatory element involved in light responsiveness
Misin07G124400	G-Box	CACGTT	2071	6	-	Pisum sativum	cis-acting regulatory element involved in light responsiveness
Misin07G124400	G-box	CACGTC	688	6	+	Zea mays	cis-acting regulatory element involved in light responsiveness
Misin07G124400	G-box	CACGTG	1171	6	+	Arabidopsis thaliana	cis-acting regulatory element involved in light responsiveness
Misin07G124400	G-box	CACGTC	2056	6	-	Zea mays	cis-acting regulatory element involved in light responsiveness
Misin07G124400	G-box	TACGTG	2101	6	+	Arabidopsis thaliana	cis-acting regulatory element involved in light responsiveness
Misin07G146800	G-Box	CACGTT	684	6	+	Pisum sativum	cis-acting regulatory element involved in light responsiveness
Misin07G178500	G-box	CACGAC	214	6	+	Zea mays	cis-acting regulatory element involved in light responsiveness
Misin07G178500	G-box	CACGAC	1093	6	-	Zea mays	cis-acting regulatory element involved in light responsiveness
Misin07G178500	G-box	CACGTC	1111	6	+	Zea mays	cis-acting regulatory element involved in light responsiveness
Misin07G178500	G-box	CACGTG	1286	6	-	Arabidopsis thaliana	cis-acting regulatory element involved in light responsiveness
Misin07G178500	G-box	CACGTC	1455	6	-	Zea mays	cis-acting regulatory element involved in light responsiveness
Misin07G178500	G-box	CACGTG	1468	6	-	Arabidopsis thaliana	cis-acting regulatory element involved in light responsiveness
Misin07G178500	G-box	CACGAC	1495	6	+	Zea mays	cis-acting regulatory element involved in light responsiveness
Misin07G178500	G-box	CACGTC	1942	6	-	Zea mays	cis-acting regulatory element involved in light responsiveness
Misin07G178500	G-box	TACGTG	2080	6	+	Arabidopsis thaliana	cis-acting regulatory element involved in light responsiveness
Misin07G178500	G-box	CACGAC	2104	6	-	Zea mays	cis-acting regulatory element involved in light responsiveness
Misin07G178500	G-box	TACGTG	2146	6	+	Arabidopsis thaliana	cis-acting regulatory element involved in light responsiveness
Misin07G178500	G-Box	CACGTG	1286	6	-	Pisum sativum	cis-acting regulatory element involved in light responsiveness
Misin07G178500	G-Box	CACGTG	1468	6	-	Pisum sativum	cis-acting regulatory element involved in light responsiveness
Misin07G200400	G-box	CACGAC	382	6	+	Zea mays	cis-acting regulatory element involved in light responsiveness
Misin07G287300	G-box	CACGTC	304	6	-	Zea mays	cis-acting regulatory element involved in light responsiveness
Misin07G287300	G-box	TACGTG	452	6	+	Arabidopsis thaliana	cis-acting regulatory element involved in light responsiveness
Misin07G287300	G-box	CACGAC	1009	6	-	Zea mays	cis-acting regulatory element involved in light responsiveness
Misin07G495400	G-box	CACGAC	448	6	+	Zea mays	cis-acting regulatory element involved in light responsiveness
Misin07G495400	G-box	CACGAC	817	6	+	Zea mays	cis-acting regulatory element involved in light responsiveness
Misin07G507100	G-box	CACGTC	733	6	-	Zea mays	cis-acting regulatory element involved in light responsiveness
Misin07G507100	G-box	TACGTG	750	6	-	Arabidopsis thaliana	cis-acting regulatory element involved in light responsiveness
Misin07G507100	G-box	CACGTC	799	6	-	Zea mays	cis-acting regulatory element involved in light responsiveness
Misin07G507100	G-box	CACGTC	805	6	+	Zea mays	cis-acting regulatory element involved in light responsiveness
Misin07G507100	G-box	CACGTG	994	6	+	Arabidopsis thaliana	cis-acting regulatory element involved in light responsiveness
Misin07G507100	G-box	CACGTC	1498	6	-	Zea mays	cis-acting regulatory element involved in light responsiveness
Misin07G507100	G-box	CACGTC	1572	6	+	Zea mays	cis-acting regulatory element involved in light responsiveness
Misin07G507100	G-box	CACGTC	1648	6	-	Zea mays	cis-acting regulatory element involved in light responsiveness
Misin07G507100	G-Box	CACGTG	994	6	+	Pisum sativum	cis-acting regulatory element involved in light responsiveness
Misin07G507100	G-Box	CACGTT	1837	6	-	Pisum sativum	cis-acting regulatory element involved in light responsiveness
Misin08G004500	G-box	CACGAC	136	6	+	Zea mays	cis-acting regulatory element involved in light responsiveness
Misin08G038200	G-box	CAGACGTGGCA	308	10	+	Nicotiana plumbaginifolia	cis-acting regulatory element involved in light responsiveness
Misin08G038200	G-box	TACGTG	488	6	+	Arabidopsis thaliana	cis-acting regulatory element involved in light responsiveness
Misin08G038200	G-box	CACGTC	1966	6	-	Zea mays	cis-acting regulatory element involved in light responsiveness
Misin08G040300	G-box	CACGTC	363	6	-	Zea mays	cis-acting regulatory element involved in light responsiveness
Misin08G040300	G-box	CACGTC	532	6	-	Zea mays	cis-acting regulatory element involved in light responsiveness
Misin08G066500	G-box	GCCACGTGGA	358	9	-	Arabidopsis thaliana	cis-acting regulatory element involved in light responsiveness
Misin08G074600	G-box	CACGTC	355	6	-	Zea mays	cis-acting regulatory element involved in light responsiveness
Misin08G074600	G-box	CACGAC	844	6	-	Zea mays	cis-acting regulatory element involved in light responsiveness
Misin08G074600	G-box	CACGTC	874	6	-	Zea mays	cis-acting regulatory element involved in light responsiveness
Misin08G074600	G-box	GCCACGTGGA	1280	9	+	Arabidopsis thaliana	cis-acting regulatory element involved in light responsiveness
Misin08G074600	G-box	CACGTC	1282	6	-	Zea mays	cis-acting regulatory element involved in light responsiveness
Misin08G074600	G-box	CACGTC	1462	6	-	Zea mays	cis-acting regulatory element involved in light responsiveness
Misin08G171900	G-box	GCCACGTGGA	623	9	+	Arabidopsis thaliana	cis-acting regulatory element involved in light responsiveness
Misin08G222000	G-box	CACGAC	343	6	+	Zea mays	cis-acting regulatory element involved in light responsiveness
Misin08G222000	G-box	CACGTC	619	6	+	Zea mays	cis-acting regulatory element involved in light responsiveness
Misin08G267900	G-box	CACGAC	454	6	+	Zea mays	cis-acting regulatory element involved in light responsiveness
Misin08G267900	G-box	CACGAC	826	6	+	Zea mays	cis-acting regulatory element involved in light responsiveness
Misin08G294000	G-box	TACGTG	750	6	-	Arabidopsis thaliana	cis-acting regulatory element involved in light responsiveness
Misin08G294000	G-box	CACGTC	799	6	-	Zea mays	cis-acting regulatory element involved in light responsiveness
Misin08G294000	G-box	CACGTC	805	6	+	Zea mays	cis-acting regulatory element involved in light responsiveness
Misin08G294000	G-box	CACGTG	994	6	+	Arabidopsis thaliana	cis-acting regulatory element involved in light responsiveness
Misin08G294000	G-box	CACGTC	1498	6	-	Zea mays	cis-acting regulatory element involved in light responsiveness
Misin08G294000	G-box	CACGTC	1572	6	+	Zea mays	cis-acting regulatory element involved in light responsiveness
Misin08G294000	G-box	CACGTC	1648	6	-	Zea mays	cis-acting regulatory element involved in light responsiveness
Misin08G294000	G-Box	CACGTG	994	6	+	Pisum sativum	cis-acting regulatory element involved in light responsiveness
Misin08G294000	G-Box	CACGTT	1837	6	-	Pisum sativum	cis-acting regulatory element involved in light responsiveness
Misin09G034300	G-box	CACGTC	483	6	+	Zea mays	cis-acting regulatory element involved in light responsiveness
Misin09G034300	G-box	CACGTG	1594	6	-	Arabidopsis thaliana	cis-acting regulatory element involved in light responsiveness
Misin09G034300	G-box	CACGAC	1600	6	+	Zea mays	cis-acting regulatory element involved in light responsiveness
Misin09G034300	G-Box	CACGTG	1594	6	-	Pisum sativum	cis-acting regulatory element involved in light responsiveness
Misin11G018600	G-Box	CACGTT	914	6	+	Pisum sativum	cis-acting regulatory element involved in light responsiveness
Misin11G018600	G-Box	TCCACATGGCA	1982	10	-	Triticum aestivum	cis-acting regulatory element involved in light responsiveness
Misin11G018600	G-box	CACGTC	766	6	-	Zea mays	cis-acting regulatory element involved in light responsiveness
Misin11G018600	G-box	CACGTC	907	6	-	Zea mays	cis-acting regulatory element involved in light responsiveness
Misin11G018600	G-box	CACGTC	964	6	+	Zea mays	cis-acting regulatory element involved in light responsiveness
Misin11G018600	G-box	CACGTC	1117	6	-	Zea mays	cis-acting regulatory element involved in light responsiveness
Misin11G044700	G-Box	CACGTT	1855	6	-	Pisum sativum	cis-acting regulatory element involved in light responsiveness
Misin11G044700	G-box	CACGTC	289	6	-	Zea mays	cis-acting regulatory element involved in light responsiveness
Misin11G044700	G-box	TACGTG	565	6	+	Arabidopsis thaliana	cis-acting regulatory element involved in light responsiveness
Misin11G044700	G-box	CACGTC	1069	6	-	Zea mays	cis-acting regulatory element involved in light responsiveness
Misin11G044700	G-box	CACGAC	1201	6	-	Zea mays	cis-acting regulatory element involved in light responsiveness
Misin11G044700	G-box	CACGTC	1743	6	+	Zea mays	cis-acting regulatory element involved in light responsiveness
Misin11G159500	G-box	CACGAC	346	6	+	Zea mays	cis-acting regulatory element involved in light responsiveness
Misin11G159500	G-box	CACGAC	574	6	-	Zea mays	cis-acting regulatory element involved in light responsiveness
Misin11G159500	G-box	CACGAC	633	6	-	Zea mays	cis-acting regulatory element involved in light responsiveness
Misin11G165500	G-box	CACGTC	268	6	-	Zea mays	cis-acting regulatory element involved in light responsiveness
Misin11G165500	G-box	GCCACGTGGA	356	9	+	Arabidopsis thaliana	cis-acting regulatory element involved in light responsiveness
Misin11G195000	G-box	TAACACGTAG	1784	9	+	Brassica oleracea	cis-acting regulatory element involved in light responsiveness
Misin11G195000	G-box	TACGTG	1808	6	+	Arabidopsis thaliana	cis-acting regulatory element involved in light responsiveness
Misin11G195000	G-box	CACGTC	2085	6	-	Zea mays	cis-acting regulatory element involved in light responsiveness
Misin11G195000	G-box	CACGAC	2113	6	-	Zea mays	cis-acting regulatory element involved in light responsiveness
Misin11G195000	G-box	CACGTG	2234	6	-	Arabidopsis thaliana	cis-acting regulatory element involved in light responsiveness
Misin11G195000	G-box	CAGACGTGGCA	2392	10	-	Nicotiana plumbaginifolia	cis-acting regulatory element involved in light responsiveness
Misin11G195000	G-Box	CACGTG	2234	6	-	Pisum sativum	cis-acting regulatory element involved in light responsiveness
Misin11G236900	G-box	GCCACGTGGA	17	9	-	Arabidopsis thaliana	cis-acting regulatory element involved in light responsiveness
Misin11G236900	G-box	CACGAC	264	6	+	Zea mays	cis-acting regulatory element involved in light responsiveness
Misin11G260000	G-Box	CACGTT	322	6	-	Pisum sativum	cis-acting regulatory element involved in light responsiveness
Misin12G165000	G-box	CACGAC	337	6	+	Zea mays	cis-acting regulatory element involved in light responsiveness
Misin12G165000	G-box	CACGAC	556	6	-	Zea mays	cis-acting regulatory element involved in light responsiveness
Misin12G165000	G-box	CACGAC	613	6	-	Zea mays	cis-acting regulatory element involved in light responsiveness
Misin12G165000	G-box	CACGAC	618	6	-	Zea mays	cis-acting regulatory element involved in light responsiveness
Misin12G185900	G-box	GCCACGTGGA	347	9	+	Arabidopsis thaliana	cis-acting regulatory element involved in light responsiveness
Misin12G250200	G-box	GCCACGTGGA	17	9	-	Arabidopsis thaliana	cis-acting regulatory element involved in light responsiveness
Misin12G250200	G-box	CACGAC	267	6	+	Zea mays	cis-acting regulatory element involved in light responsiveness
Misin12G262800	G-Box	CACGTT	313	6	-	Pisum sativum	cis-acting regulatory element involved in light responsiveness
Misin13G046000	G-box	CACGTC	688	6	+	Zea mays	cis-acting regulatory element involved in light responsiveness
Misin13G046000	C-box	ACGAGCACCGCC	614	11	+	Hordeum vulgare	cis-acting regulatory element involved in light responsiveness
Misin13G129000	G-box	CACGTC	307	6	-	Zea mays	cis-acting regulatory element involved in light responsiveness
Misin13G129000	G-box	CACGTG	452	6	+	Arabidopsis thaliana	cis-acting regulatory element involved in light responsiveness
Misin13G129000	G-box	CACGAC	976	6	-	Zea mays	cis-acting regulatory element involved in light responsiveness
Misin13G129000	G-Box	CACGTG	452	6	+	Pisum sativum	cis-acting regulatory element involved in light responsiveness
Misin13G199600	G-box	CACGAC	376	6	+	Zea mays	cis-acting regulatory element involved in light responsiveness
Misin14G150600	G-box	CACGAC	983	6	+	Zea mays	cis-acting regulatory element involved in light responsiveness
Misin14G163700	G-box	TACGTG	76	6	+	Arabidopsis thaliana	cis-acting regulatory element involved in light responsiveness
Misin14G163700	G-box	CACGTG	1929	6	-	Arabidopsis thaliana	cis-acting regulatory element involved in light responsiveness
Misin14G163700	G-box	GCCACGTGGA	2137	9	+	Arabidopsis thaliana	cis-acting regulatory element involved in light responsiveness
Misin14G163700	G-box	TACGTG	2139	6	+	Arabidopsis thaliana	cis-acting regulatory element involved in light responsiveness
Misin14G163700	G-Box	CACGTG	1929	6	-	Pisum sativum	cis-acting regulatory element involved in light responsiveness
Misin15G189700	G-box	TACGTG	82	6	+	Arabidopsis thaliana	cis-acting regulatory element involved in light responsiveness
Misin15G190200	G-Box	CACGTT	518	6	-	Pisum sativum	cis-acting regulatory element involved in light responsiveness
Misin15G190500	G-Box	CACGTT	518	6	-	Pisum sativum	cis-acting regulatory element involved in light responsiveness
Misin15G202800	G-box	CACGAC	983	6	+	Zea mays	cis-acting regulatory element involved in light responsiveness
Misin16G051700	G-box	GCCACGTGGA	382	9	-	Arabidopsis thaliana	cis-acting regulatory element involved in light responsiveness
Misin16G051700	G-box	CACGTC	384	6	+	Zea mays	cis-acting regulatory element involved in light responsiveness
Misin16G051700	G-box	CACGTC	495	6	+	Zea mays	cis-acting regulatory element involved in light responsiveness
Misin16G051700	G-box	CACGAC	640	6	-	Zea mays	cis-acting regulatory element involved in light responsiveness
Misin16G051700	G-box	CACGAC	772	6	+	Zea mays	cis-acting regulatory element involved in light responsiveness
Misin16G051700	G-box	CACGTC	775	6	-	Zea mays	cis-acting regulatory element involved in light responsiveness
Misin16G156100	G-Box	CACGTG	88	6	+	Pisum sativum	cis-acting regulatory element involved in light responsiveness
Misin16G156100	G-Box	CACGTT	922	6	-	Pisum sativum	cis-acting regulatory element involved in light responsiveness
Misin16G156100	G-box	CACGTG	88	6	+	Arabidopsis thaliana	cis-acting regulatory element involved in light responsiveness
Misin16G156100	G-box	CACGTC	463	6	-	Zea mays	cis-acting regulatory element involved in light responsiveness
Misin16G156100	G-box	CACGTC	532	6	-	Zea mays	cis-acting regulatory element involved in light responsiveness
Misin16G156100	G-box	CACGTC	544	6	-	Zea mays	cis-acting regulatory element involved in light responsiveness
Misin16G156100	G-box	CACGAC	553	6	+	Zea mays	cis-acting regulatory element involved in light responsiveness
Misin16G156100	G-box	CACGAC	1351	6	+	Zea mays	cis-acting regulatory element involved in light responsiveness
Misin16G156100	G-box	CACGTC	1591	6	-	Zea mays	cis-acting regulatory element involved in light responsiveness
Misin16G156100	G-box	TACGTG	1606	6	+	Arabidopsis thaliana	cis-acting regulatory element involved in light responsiveness
Misin16G227400	G-box	GCCACGTGGA	1062	9	-	Arabidopsis thaliana	cis-acting regulatory element involved in light responsiveness
Misin16G227400	G-box	CACGTC	1466	6	-	Zea mays	cis-acting regulatory element involved in light responsiveness
Misin16G227400	G-box	TACGTG	1598	6	-	Arabidopsis thaliana	cis-acting regulatory element involved in light responsiveness
Misin16G227400	G-box	CACGTG	2612	6	+	Arabidopsis thaliana	cis-acting regulatory element involved in light responsiveness
Misin16G227400	G-box	CACGTC	2671	6	-	Zea mays	cis-acting regulatory element involved in light responsiveness
Misin16G227400	G-box	CACGTC	2740	6	-	Zea mays	cis-acting regulatory element involved in light responsiveness
Misin16G227400	G-box	TACGTG	3514	6	+	Arabidopsis thaliana	cis-acting regulatory element involved in light responsiveness
Misin16G227400	G-box	CACGAC	4772	6	-	Zea mays	cis-acting regulatory element involved in light responsiveness
Misin16G227400	G-box	CACGAC	4820	6	-	Zea mays	cis-acting regulatory element involved in light responsiveness
Misin16G227400	G-Box	CACGTT	1064	6	-	Pisum sativum	cis-acting regulatory element involved in light responsiveness
Misin16G227400	G-Box	CACGTG	2612	6	+	Pisum sativum	cis-acting regulatory element involved in light responsiveness
Misin16G229200	G-box	CACGTC	459	6	+	Zea mays	cis-acting regulatory element involved in light responsiveness
Misin16G229200	G-box	CACGTC	1252	6	-	Zea mays	cis-acting regulatory element involved in light responsiveness
Misin16G229200	G-box	TACGTG	1366	6	+	Arabidopsis thaliana	cis-acting regulatory element involved in light responsiveness
Misin17G025700	G-box	CACGAC	646	6	-	Zea mays	cis-acting regulatory element involved in light responsiveness
Misin17G025700	G-box	CACGAC	778	6	+	Zea mays	cis-acting regulatory element involved in light responsiveness
Misin17G025700	G-box	CACGTC	781	6	-	Zea mays	cis-acting regulatory element involved in light responsiveness
Misin17G040000	G-box	CACGAC	658	6	-	Zea mays	cis-acting regulatory element involved in light responsiveness
Misin17G040000	G-box	CACGAC	793	6	+	Zea mays	cis-acting regulatory element involved in light responsiveness
Misin17G040000	G-box	CACGTC	796	6	-	Zea mays	cis-acting regulatory element involved in light responsiveness
Misin17G054400	G-Box	CACGTG	81	6	+	Pisum sativum	cis-acting regulatory element involved in light responsiveness
Misin17G054400	G-box	CACGTG	81	6	+	Arabidopsis thaliana	cis-acting regulatory element involved in light responsiveness
Misin17G166800	G-Box	CACGTG	88	6	+	Pisum sativum	cis-acting regulatory element involved in light responsiveness
Misin17G166800	G-Box	CACGTT	454	6	-	Pisum sativum	cis-acting regulatory element involved in light responsiveness
Misin17G166800	G-box	CACGTG	88	6	+	Arabidopsis thaliana	cis-acting regulatory element involved in light responsiveness
Misin17G166800	G-box	CACGTC	523	6	-	Zea mays	cis-acting regulatory element involved in light responsiveness
Misin17G166800	G-box	CACGTC	535	6	-	Zea mays	cis-acting regulatory element involved in light responsiveness
Misin17G166800	G-box	CACGAC	544	6	+	Zea mays	cis-acting regulatory element involved in light responsiveness
Misin17G166800	G-box	CACGTC	1170	6	+	Zea mays	cis-acting regulatory element involved in light responsiveness
Misin17G166800	G-box	CACGTC	1570	6	-	Zea mays	cis-acting regulatory element involved in light responsiveness
Misin17G166800	G-box	TACGTG	1585	6	+	Arabidopsis thaliana	cis-acting regulatory element involved in light responsiveness
Misin17G240000	G-box	GCCACGTGGA	1065	9	-	Arabidopsis thaliana	cis-acting regulatory element involved in light responsiveness
Misin17G240000	G-box	CACGTC	1469	6	-	Zea mays	cis-acting regulatory element involved in light responsiveness
Misin17G240000	G-box	TACGTG	1601	6	-	Arabidopsis thaliana	cis-acting regulatory element involved in light responsiveness
Misin17G240000	G-box	CACGTC	2674	6	-	Zea mays	cis-acting regulatory element involved in light responsiveness
Misin17G240000	G-box	CACGTC	2743	6	-	Zea mays	cis-acting regulatory element involved in light responsiveness
Misin17G240000	G-box	CACGAC	4850	6	-	Zea mays	cis-acting regulatory element involved in light responsiveness
Misin17G240000	G-box	CACGAC	4898	6	-	Zea mays	cis-acting regulatory element involved in light responsiveness
Misin17G240000	G-Box	CACGTT	1067	6	-	Pisum sativum	cis-acting regulatory element involved in light responsiveness
Misin17G242100	G-box	CACGTC	477	6	+	Zea mays	cis-acting regulatory element involved in light responsiveness
Misin17G242100	G-box	CACGTC	1197	6	-	Zea mays	cis-acting regulatory element involved in light responsiveness
Misin17G242100	G-box	CACGTC	1249	6	-	Zea mays	cis-acting regulatory element involved in light responsiveness
Misin17G242100	G-box	TACGTG	1363	6	+	Arabidopsis thaliana	cis-acting regulatory element involved in light responsiveness
Misin17G242100	C-box	ACGAGCACCGCC	1090	11	+	Hordeum vulgare	cis-acting regulatory element involved in light responsiveness
Misin18G004400	G-box	CACGTC	234	6	+	Zea mays	cis-acting regulatory element involved in light responsiveness
Misin18G004400	G-box	CACGTC	493	6	-	Zea mays	cis-acting regulatory element involved in light responsiveness
Misin18G030700	G-Box	CACGTT	621	6	+	Pisum sativum	cis-acting regulatory element involved in light responsiveness
Misin18G030700	G-box	TAACACGTAG	618	9	+	Brassica oleracea	cis-acting regulatory element involved in light responsiveness
Misin18G030800	G-Box	CACGTG	945	6	-	Pisum sativum	cis-acting regulatory element involved in light responsiveness
Misin18G030800	G-box	CACGAC	205	6	-	Zea mays	cis-acting regulatory element involved in light responsiveness
Misin18G030800	G-box	GCCACGTGGA	307	9	-	Arabidopsis thaliana	cis-acting regulatory element involved in light responsiveness
Misin18G030800	G-box	CACGTC	309	6	+	Zea mays	cis-acting regulatory element involved in light responsiveness
Misin18G030800	G-box	CACGAC	889	6	-	Zea mays	cis-acting regulatory element involved in light responsiveness
Misin18G030800	G-box	CACGTG	945	6	-	Arabidopsis thaliana	cis-acting regulatory element involved in light responsiveness
Misin18G087800	G-Box	CACGTG	1582	6	-	Pisum sativum	cis-acting regulatory element involved in light responsiveness
Misin18G087800	G-Box	CACGTT	1816	6	-	Pisum sativum	cis-acting regulatory element involved in light responsiveness
Misin18G087800	G-box	CACGAC	1345	6	+	Zea mays	cis-acting regulatory element involved in light responsiveness
Misin18G087800	G-box	CACGTC	1477	6	-	Zea mays	cis-acting regulatory element involved in light responsiveness
Misin18G087800	G-box	CACGTG	1582	6	-	Arabidopsis thaliana	cis-acting regulatory element involved in light responsiveness
Misin18G166200	G-box	CACGTC	118	6	+	Zea mays	cis-acting regulatory element involved in light responsiveness
Misin18G166200	G-box	CACGTC	459	6	-	Zea mays	cis-acting regulatory element involved in light responsiveness
Misin18G166200	G-box	CACGTC	799	6	-	Zea mays	cis-acting regulatory element involved in light responsiveness
Misin18G166200	G-box	GCCACGTGGA	1141	9	+	Arabidopsis thaliana	cis-acting regulatory element involved in light responsiveness
Misin18G166200	G-box	CACGAC	1269	6	-	Zea mays	cis-acting regulatory element involved in light responsiveness
Misin18G169500	G-box	GCCACGTGGA	95	9	+	Arabidopsis thaliana	cis-acting regulatory element involved in light responsiveness
Misin18G169500	G-box	TACGTG	97	6	+	Arabidopsis thaliana	cis-acting regulatory element involved in light responsiveness
Misin18G169500	G-box	CACGTG	1600	6	-	Arabidopsis thaliana	cis-acting regulatory element involved in light responsiveness
Misin18G169500	G-box	CACGAC	1606	6	+	Zea mays	cis-acting regulatory element involved in light responsiveness
Misin18G169500	G-Box	CACGTG	1600	6	-	Pisum sativum	cis-acting regulatory element involved in light responsiveness
Misin18G204600	G-box	CACGAC	16	6	+	Zea mays	cis-acting regulatory element involved in light responsiveness
Misin18G204600	G-box	CACGTC	190	6	+	Zea mays	cis-acting regulatory element involved in light responsiveness
Misin19G028900	G-box	TAACACGTAG	597	9	+	Brassica oleracea	cis-acting regulatory element involved in light responsiveness
Misin19G028900	G-box	CACGTC	600	6	+	Zea mays	cis-acting regulatory element involved in light responsiveness
Misin19G029000	G-box	GCCACGTGGA	328	9	-	Arabidopsis thaliana	cis-acting regulatory element involved in light responsiveness
Misin19G029000	G-box	CACGTC	330	6	+	Zea mays	cis-acting regulatory element involved in light responsiveness
Misin19G029000	G-box	CACGAC	919	6	-	Zea mays	cis-acting regulatory element involved in light responsiveness
Misin19G029000	G-box	CACGTG	975	6	-	Arabidopsis thaliana	cis-acting regulatory element involved in light responsiveness
Misin19G029000	G-Box	CACGTG	975	6	-	Pisum sativum	cis-acting regulatory element involved in light responsiveness
Misin19G084600	G-box	CACGAC	1345	6	+	Zea mays	cis-acting regulatory element involved in light responsiveness
Misin19G161100	G-box	CACGTC	124	6	+	Zea mays	cis-acting regulatory element involved in light responsiveness
Misin19G161100	G-box	CACGTC	459	6	-	Zea mays	cis-acting regulatory element involved in light responsiveness
Misin19G161100	G-box	CACGTC	601	6	-	Zea mays	cis-acting regulatory element involved in light responsiveness
Misin19G161100	G-box	CACGTC	802	6	-	Zea mays	cis-acting regulatory element involved in light responsiveness
Misin19G161100	G-box	GCCACGTGGA	1126	9	+	Arabidopsis thaliana	cis-acting regulatory element involved in light responsiveness
Misin19G161100	G-box	CACGAC	1254	6	-	Zea mays	cis-acting regulatory element involved in light responsiveness
Misin19G201800	G-Box	CACGTG	379	6	+	Pisum sativum	cis-acting regulatory element involved in light responsiveness
Misin19G201800	G-box	CACGAC	16	6	+	Zea mays	cis-acting regulatory element involved in light responsiveness
Misin19G201800	G-box	CACGTC	178	6	+	Zea mays	cis-acting regulatory element involved in light responsiveness
Misin19G201800	G-box	CACGTG	379	6	+	Arabidopsis thaliana	cis-acting regulatory element involved in light responsiveness
Misin19G242200	G-box	CACGAC	633	6	-	Zea mays	cis-acting regulatory element involved in light responsiveness
MisinT036700	G-box	CACGAC	217	6	+	Zea mays	cis-acting regulatory element involved in light responsiveness
MisinT036700	G-box	CACGTC	1114	6	+	Zea mays	cis-acting regulatory element involved in light responsiveness
MisinT036700	G-box	CACGTG	1289	6	-	Arabidopsis thaliana	cis-acting regulatory element involved in light responsiveness
MisinT036700	G-box	CACGTC	1458	6	-	Zea mays	cis-acting regulatory element involved in light responsiveness
MisinT036700	G-box	CACGTG	1471	6	-	Arabidopsis thaliana	cis-acting regulatory element involved in light responsiveness
MisinT036700	G-box	CACGAC	1498	6	+	Zea mays	cis-acting regulatory element involved in light responsiveness
MisinT036700	G-box	TACGTG	2083	6	+	Arabidopsis thaliana	cis-acting regulatory element involved in light responsiveness
MisinT036700	G-box	CACGTC	2104	6	-	Zea mays	cis-acting regulatory element involved in light responsiveness
MisinT036700	G-box	TACGTG	2149	6	+	Arabidopsis thaliana	cis-acting regulatory element involved in light responsiveness
MisinT036700	G-Box	CACGTG	1289	6	-	Pisum sativum	cis-acting regulatory element involved in light responsiveness
MisinT036700	G-Box	CACGTG	1471	6	-	Pisum sativum	cis-acting regulatory element involved in light responsiveness
MisinT036700	G-Box	CACGTT	2119	6	-	Pisum sativum	cis-acting regulatory element involved in light responsiveness
MisinT178900	G-box	CACGAC	352	6	+	Zea mays	cis-acting regulatory element involved in light responsiveness
MisinT178900	G-Box	TCCACATGGCA	632	10	+	Triticum aestivum	cis-acting regulatory element involved in light responsiveness
MisinT208800	G-box	CACGAC	76	6	-	Zea mays	cis-acting regulatory element involved in light responsiveness
MisinT208800	G-box	CACGTC	304	6	-	Zea mays	cis-acting regulatory element involved in light responsiveness
MisinT208800	G-box	GCCACGTGGA	668	9	+	Arabidopsis thaliana	cis-acting regulatory element involved in light responsiveness
MisinT234200	G-box	CACGAC	94	6	+	Zea mays	cis-acting regulatory element involved in light responsiveness
MisinT234200	G-box	CACGTC	496	6	-	Zea mays	cis-acting regulatory element involved in light responsiveness
MisinT234200	G-box	CACGTC	504	6	+	Zea mays	cis-acting regulatory element involved in light responsiveness
MisinT250200	G-Box	CACGTT	518	6	-	Pisum sativum	cis-acting regulatory element involved in light responsiveness
MisinT278900	G-box	TACGTG	538	6	+	Arabidopsis thaliana	cis-acting regulatory element involved in light responsiveness
MisinT398700	G-box	CACGTC	301	6	-	Zea mays	cis-acting regulatory element involved in light responsiveness
MisinT398700	G-box	CACGTC	1006	6	+	Zea mays	cis-acting regulatory element involved in light responsiveness
MisinT398700	G-box	CACGTC	1011	6	+	Zea mays	cis-acting regulatory element involved in light responsiveness
MisinT398700	G-Box	CACGTT	604	6	-	Pisum sativum	cis-acting regulatory element involved in light responsiveness
MisinT415200	G-Box	CACGTT	376	6	-	Pisum sativum	cis-acting regulatory element involved in light responsiveness
Misin01G042300	CGTCA-motif	CGTCA	1471	5	+	Hordeum vulgare	cis-acting regulatory element involved in the MeJA-responsiveness
Misin01G042300	CGTCA-motif	CGTCA	3215	5	+	Hordeum vulgare	cis-acting regulatory element involved in the MeJA-responsiveness
Misin01G042300	TGACG-motif	TGACG	1471	5	-	Hordeum vulgare	cis-acting regulatory element involved in the MeJA-responsiveness
Misin01G042300	TGACG-motif	TGACG	3215	5	-	Hordeum vulgare	cis-acting regulatory element involved in the MeJA-responsiveness
Misin01G072300	TGACG-motif	TGACG	89	5	-	Hordeum vulgare	cis-acting regulatory element involved in the MeJA-responsiveness
Misin01G072300	TGACG-motif	TGACG	836	5	+	Hordeum vulgare	cis-acting regulatory element involved in the MeJA-responsiveness
Misin01G072300	CGTCA-motif	CGTCA	89	5	+	Hordeum vulgare	cis-acting regulatory element involved in the MeJA-responsiveness
Misin01G072300	CGTCA-motif	CGTCA	836	5	-	Hordeum vulgare	cis-acting regulatory element involved in the MeJA-responsiveness
Misin01G091400	CGTCA-motif	CGTCA	1665	5	+	Hordeum vulgare	cis-acting regulatory element involved in the MeJA-responsiveness
Misin01G091400	CGTCA-motif	CGTCA	2198	5	-	Hordeum vulgare	cis-acting regulatory element involved in the MeJA-responsiveness
Misin01G091400	TGACG-motif	TGACG	1665	5	-	Hordeum vulgare	cis-acting regulatory element involved in the MeJA-responsiveness
Misin01G091400	TGACG-motif	TGACG	2198	5	+	Hordeum vulgare	cis-acting regulatory element involved in the MeJA-responsiveness
Misin01G095100	TGACG-motif	TGACG	246	5	-	Hordeum vulgare	cis-acting regulatory element involved in the MeJA-responsiveness
Misin01G095100	TGACG-motif	TGACG	401	5	+	Hordeum vulgare	cis-acting regulatory element involved in the MeJA-responsiveness
Misin01G095100	TGACG-motif	TGACG	533	5	+	Hordeum vulgare	cis-acting regulatory element involved in the MeJA-responsiveness
Misin01G095100	CGTCA-motif	CGTCA	246	5	+	Hordeum vulgare	cis-acting regulatory element involved in the MeJA-responsiveness
Misin01G095100	CGTCA-motif	CGTCA	401	5	-	Hordeum vulgare	cis-acting regulatory element involved in the MeJA-responsiveness
Misin01G095100	CGTCA-motif	CGTCA	533	5	-	Hordeum vulgare	cis-acting regulatory element involved in the MeJA-responsiveness
Misin01G096600	CGTCA-motif	CGTCA	240	5	+	Hordeum vulgare	cis-acting regulatory element involved in the MeJA-responsiveness
Misin01G096600	CGTCA-motif	CGTCA	395	5	-	Hordeum vulgare	cis-acting regulatory element involved in the MeJA-responsiveness
Misin01G096600	CGTCA-motif	CGTCA	527	5	-	Hordeum vulgare	cis-acting regulatory element involved in the MeJA-responsiveness
Misin01G096600	TGACG-motif	TGACG	240	5	-	Hordeum vulgare	cis-acting regulatory element involved in the MeJA-responsiveness
Misin01G096600	TGACG-motif	TGACG	395	5	+	Hordeum vulgare	cis-acting regulatory element involved in the MeJA-responsiveness
Misin01G096600	TGACG-motif	TGACG	527	5	+	Hordeum vulgare	cis-acting regulatory element involved in the MeJA-responsiveness
Misin01G125800	CGTCA-motif	CGTCA	1485	5	-	Hordeum vulgare	cis-acting regulatory element involved in the MeJA-responsiveness
Misin01G125800	CGTCA-motif	CGTCA	1644	5	+	Hordeum vulgare	cis-acting regulatory element involved in the MeJA-responsiveness
Misin01G125800	CGTCA-motif	CGTCA	1730	5	-	Hordeum vulgare	cis-acting regulatory element involved in the MeJA-responsiveness
Misin01G125800	CGTCA-motif	CGTCA	1800	5	+	Hordeum vulgare	cis-acting regulatory element involved in the MeJA-responsiveness
Misin01G125800	CGTCA-motif	CGTCA	1913	5	+	Hordeum vulgare	cis-acting regulatory element involved in the MeJA-responsiveness
Misin01G125800	TGACG-motif	TGACG	1485	5	+	Hordeum vulgare	cis-acting regulatory element involved in the MeJA-responsiveness
Misin01G125800	TGACG-motif	TGACG	1644	5	-	Hordeum vulgare	cis-acting regulatory element involved in the MeJA-responsiveness
Misin01G125800	TGACG-motif	TGACG	1730	5	+	Hordeum vulgare	cis-acting regulatory element involved in the MeJA-responsiveness
Misin01G125800	TGACG-motif	TGACG	1800	5	-	Hordeum vulgare	cis-acting regulatory element involved in the MeJA-responsiveness
Misin01G125800	TGACG-motif	TGACG	1913	5	-	Hordeum vulgare	cis-acting regulatory element involved in the MeJA-responsiveness
Misin01G125900	TGACG-motif	TGACG	127	5	-	Hordeum vulgare	cis-acting regulatory element involved in the MeJA-responsiveness
Misin01G125900	TGACG-motif	TGACG	257	5	+	Hordeum vulgare	cis-acting regulatory element involved in the MeJA-responsiveness
Misin01G125900	TGACG-motif	TGACG	713	5	+	Hordeum vulgare	cis-acting regulatory element involved in the MeJA-responsiveness
Misin01G125900	CGTCA-motif	CGTCA	127	5	+	Hordeum vulgare	cis-acting regulatory element involved in the MeJA-responsiveness
Misin01G125900	CGTCA-motif	CGTCA	257	5	-	Hordeum vulgare	cis-acting regulatory element involved in the MeJA-responsiveness
Misin01G125900	CGTCA-motif	CGTCA	713	5	-	Hordeum vulgare	cis-acting regulatory element involved in the MeJA-responsiveness
Misin01G128600	TGACG-motif	TGACG	92	5	-	Hordeum vulgare	cis-acting regulatory element involved in the MeJA-responsiveness
Misin01G128600	CGTCA-motif	CGTCA	92	5	+	Hordeum vulgare	cis-acting regulatory element involved in the MeJA-responsiveness
Misin01G140700	CGTCA-motif	CGTCA	1138	5	+	Hordeum vulgare	cis-acting regulatory element involved in the MeJA-responsiveness
Misin01G140700	CGTCA-motif	CGTCA	1296	5	-	Hordeum vulgare	cis-acting regulatory element involved in the MeJA-responsiveness
Misin01G140700	TGACG-motif	TGACG	1138	5	-	Hordeum vulgare	cis-acting regulatory element involved in the MeJA-responsiveness
Misin01G140700	TGACG-motif	TGACG	1296	5	+	Hordeum vulgare	cis-acting regulatory element involved in the MeJA-responsiveness
Misin01G230100	CGTCA-motif	CGTCA	102	5	-	Hordeum vulgare	cis-acting regulatory element involved in the MeJA-responsiveness
Misin01G230100	CGTCA-motif	CGTCA	189	5	+	Hordeum vulgare	cis-acting regulatory element involved in the MeJA-responsiveness
Misin01G230100	CGTCA-motif	CGTCA	720	5	+	Hordeum vulgare	cis-acting regulatory element involved in the MeJA-responsiveness
Misin01G230100	TGACG-motif	TGACG	102	5	+	Hordeum vulgare	cis-acting regulatory element involved in the MeJA-responsiveness
Misin01G230100	TGACG-motif	TGACG	189	5	-	Hordeum vulgare	cis-acting regulatory element involved in the MeJA-responsiveness
Misin01G230100	TGACG-motif	TGACG	720	5	-	Hordeum vulgare	cis-acting regulatory element involved in the MeJA-responsiveness
Misin01G234600	TGACG-motif	TGACG	161	5	+	Hordeum vulgare	cis-acting regulatory element involved in the MeJA-responsiveness
Misin01G234600	CGTCA-motif	CGTCA	161	5	-	Hordeum vulgare	cis-acting regulatory element involved in the MeJA-responsiveness
Misin01G262000	TGACG-motif	TGACG	155	5	+	Hordeum vulgare	cis-acting regulatory element involved in the MeJA-responsiveness
Misin01G262000	TGACG-motif	TGACG	254	5	-	Hordeum vulgare	cis-acting regulatory element involved in the MeJA-responsiveness
Misin01G262000	CGTCA-motif	CGTCA	155	5	-	Hordeum vulgare	cis-acting regulatory element involved in the MeJA-responsiveness
Misin01G262000	CGTCA-motif	CGTCA	254	5	+	Hordeum vulgare	cis-acting regulatory element involved in the MeJA-responsiveness
Misin01G281400	TGACG-motif	TGACG	673	5	-	Hordeum vulgare	cis-acting regulatory element involved in the MeJA-responsiveness
Misin01G281400	TGACG-motif	TGACG	770	5	+	Hordeum vulgare	cis-acting regulatory element involved in the MeJA-responsiveness
Misin01G281400	CGTCA-motif	CGTCA	673	5	+	Hordeum vulgare	cis-acting regulatory element involved in the MeJA-responsiveness
Misin01G281400	CGTCA-motif	CGTCA	770	5	-	Hordeum vulgare	cis-acting regulatory element involved in the MeJA-responsiveness
Misin01G297700	TGACG-motif	TGACG	1407	5	-	Hordeum vulgare	cis-acting regulatory element involved in the MeJA-responsiveness
Misin01G297700	CGTCA-motif	CGTCA	1407	5	+	Hordeum vulgare	cis-acting regulatory element involved in the MeJA-responsiveness
Misin01G448800	CGTCA-motif	CGTCA	557	5	-	Hordeum vulgare	cis-acting regulatory element involved in the MeJA-responsiveness
Misin01G448800	TGACG-motif	TGACG	557	5	+	Hordeum vulgare	cis-acting regulatory element involved in the MeJA-responsiveness
Misin01G452600	TGACG-motif	TGACG	858	5	-	Hordeum vulgare	cis-acting regulatory element involved in the MeJA-responsiveness
Misin01G452600	CGTCA-motif	CGTCA	858	5	+	Hordeum vulgare	cis-acting regulatory element involved in the MeJA-responsiveness
Misin01G471400	TGACG-motif	TGACG	165	5	+	Hordeum vulgare	cis-acting regulatory element involved in the MeJA-responsiveness
Misin01G471400	TGACG-motif	TGACG	647	5	+	Hordeum vulgare	cis-acting regulatory element involved in the MeJA-responsiveness
Misin01G471400	TGACG-motif	TGACG	787	5	-	Hordeum vulgare	cis-acting regulatory element involved in the MeJA-responsiveness
Misin01G471400	CGTCA-motif	CGTCA	165	5	-	Hordeum vulgare	cis-acting regulatory element involved in the MeJA-responsiveness
Misin01G471400	CGTCA-motif	CGTCA	647	5	-	Hordeum vulgare	cis-acting regulatory element involved in the MeJA-responsiveness
Misin01G471400	CGTCA-motif	CGTCA	787	5	+	Hordeum vulgare	cis-acting regulatory element involved in the MeJA-responsiveness
Misin01G504000	CGTCA-motif	CGTCA	371	5	-	Hordeum vulgare	cis-acting regulatory element involved in the MeJA-responsiveness
Misin01G504000	CGTCA-motif	CGTCA	674	5	+	Hordeum vulgare	cis-acting regulatory element involved in the MeJA-responsiveness
Misin01G504000	CGTCA-motif	CGTCA	983	5	-	Hordeum vulgare	cis-acting regulatory element involved in the MeJA-responsiveness
Misin01G504000	CGTCA-motif	CGTCA	1347	5	+	Hordeum vulgare	cis-acting regulatory element involved in the MeJA-responsiveness
Misin01G504000	CGTCA-motif	CGTCA	1485	5	+	Hordeum vulgare	cis-acting regulatory element involved in the MeJA-responsiveness
Misin01G504000	TGACG-motif	TGACG	371	5	+	Hordeum vulgare	cis-acting regulatory element involved in the MeJA-responsiveness
Misin01G504000	TGACG-motif	TGACG	674	5	-	Hordeum vulgare	cis-acting regulatory element involved in the MeJA-responsiveness
Misin01G504000	TGACG-motif	TGACG	983	5	+	Hordeum vulgare	cis-acting regulatory element involved in the MeJA-responsiveness
Misin01G504000	TGACG-motif	TGACG	1347	5	-	Hordeum vulgare	cis-acting regulatory element involved in the MeJA-responsiveness
Misin01G504000	TGACG-motif	TGACG	1485	5	-	Hordeum vulgare	cis-acting regulatory element involved in the MeJA-responsiveness
Misin01G504300	TGACG-motif	TGACG	89	5	-	Hordeum vulgare	cis-acting regulatory element involved in the MeJA-responsiveness
Misin01G504300	TGACG-motif	TGACG	435	5	-	Hordeum vulgare	cis-acting regulatory element involved in the MeJA-responsiveness
Misin01G504300	TGACG-motif	TGACG	911	5	-	Hordeum vulgare	cis-acting regulatory element involved in the MeJA-responsiveness
Misin01G504300	CGTCA-motif	CGTCA	89	5	+	Hordeum vulgare	cis-acting regulatory element involved in the MeJA-responsiveness
Misin01G504300	CGTCA-motif	CGTCA	435	5	+	Hordeum vulgare	cis-acting regulatory element involved in the MeJA-responsiveness
Misin01G504300	CGTCA-motif	CGTCA	911	5	+	Hordeum vulgare	cis-acting regulatory element involved in the MeJA-responsiveness
Misin01G516200	CGTCA-motif	CGTCA	296	5	-	Hordeum vulgare	cis-acting regulatory element involved in the MeJA-responsiveness
Misin01G516200	CGTCA-motif	CGTCA	1972	5	+	Hordeum vulgare	cis-acting regulatory element involved in the MeJA-responsiveness
Misin01G516200	CGTCA-motif	CGTCA	2303	5	-	Hordeum vulgare	cis-acting regulatory element involved in the MeJA-responsiveness
Misin01G516200	TGACG-motif	TGACG	296	5	+	Hordeum vulgare	cis-acting regulatory element involved in the MeJA-responsiveness
Misin01G516200	TGACG-motif	TGACG	1972	5	-	Hordeum vulgare	cis-acting regulatory element involved in the MeJA-responsiveness
Misin01G516200	TGACG-motif	TGACG	2303	5	+	Hordeum vulgare	cis-acting regulatory element involved in the MeJA-responsiveness
Misin02G027300	CGTCA-motif	CGTCA	1145	5	+	Hordeum vulgare	cis-acting regulatory element involved in the MeJA-responsiveness
Misin02G027300	CGTCA-motif	CGTCA	1468	5	+	Hordeum vulgare	cis-acting regulatory element involved in the MeJA-responsiveness
Misin02G027300	CGTCA-motif	CGTCA	3035	5	-	Hordeum vulgare	cis-acting regulatory element involved in the MeJA-responsiveness
Misin02G027300	CGTCA-motif	CGTCA	3212	5	+	Hordeum vulgare	cis-acting regulatory element involved in the MeJA-responsiveness
Misin02G027300	TGACG-motif	TGACG	1145	5	-	Hordeum vulgare	cis-acting regulatory element involved in the MeJA-responsiveness
Misin02G027300	TGACG-motif	TGACG	1468	5	-	Hordeum vulgare	cis-acting regulatory element involved in the MeJA-responsiveness
Misin02G027300	TGACG-motif	TGACG	3035	5	+	Hordeum vulgare	cis-acting regulatory element involved in the MeJA-responsiveness
Misin02G027300	TGACG-motif	TGACG	3212	5	-	Hordeum vulgare	cis-acting regulatory element involved in the MeJA-responsiveness
Misin02G080500	TGACG-motif	TGACG	497	5	+	Hordeum vulgare	cis-acting regulatory element involved in the MeJA-responsiveness
Misin02G080500	CGTCA-motif	CGTCA	497	5	-	Hordeum vulgare	cis-acting regulatory element involved in the MeJA-responsiveness
Misin02G082800	TGACG-motif	TGACG	931	5	-	Hordeum vulgare	cis-acting regulatory element involved in the MeJA-responsiveness
Misin02G082800	TGACG-motif	TGACG	1314	5	+	Hordeum vulgare	cis-acting regulatory element involved in the MeJA-responsiveness
Misin02G082800	TGACG-motif	TGACG	1662	5	-	Hordeum vulgare	cis-acting regulatory element involved in the MeJA-responsiveness
Misin02G082800	TGACG-motif	TGACG	2201	5	+	Hordeum vulgare	cis-acting regulatory element involved in the MeJA-responsiveness
Misin02G082800	CGTCA-motif	CGTCA	931	5	+	Hordeum vulgare	cis-acting regulatory element involved in the MeJA-responsiveness
Misin02G082800	CGTCA-motif	CGTCA	1314	5	-	Hordeum vulgare	cis-acting regulatory element involved in the MeJA-responsiveness
Misin02G082800	CGTCA-motif	CGTCA	1662	5	+	Hordeum vulgare	cis-acting regulatory element involved in the MeJA-responsiveness
Misin02G082800	CGTCA-motif	CGTCA	2201	5	-	Hordeum vulgare	cis-acting regulatory element involved in the MeJA-responsiveness
Misin02G127500	CGTCA-motif	CGTCA	92	5	+	Hordeum vulgare	cis-acting regulatory element involved in the MeJA-responsiveness
Misin02G127500	TGACG-motif	TGACG	92	5	-	Hordeum vulgare	cis-acting regulatory element involved in the MeJA-responsiveness
Misin02G130400	TGACG-motif	TGACG	127	5	-	Hordeum vulgare	cis-acting regulatory element involved in the MeJA-responsiveness
Misin02G130400	TGACG-motif	TGACG	356	5	+	Hordeum vulgare	cis-acting regulatory element involved in the MeJA-responsiveness
Misin02G130400	TGACG-motif	TGACG	609	5	-	Hordeum vulgare	cis-acting regulatory element involved in the MeJA-responsiveness
Misin02G130400	TGACG-motif	TGACG	693	5	+	Hordeum vulgare	cis-acting regulatory element involved in the MeJA-responsiveness
Misin02G130400	CGTCA-motif	CGTCA	127	5	+	Hordeum vulgare	cis-acting regulatory element involved in the MeJA-responsiveness
Misin02G130400	CGTCA-motif	CGTCA	356	5	-	Hordeum vulgare	cis-acting regulatory element involved in the MeJA-responsiveness
Misin02G130400	CGTCA-motif	CGTCA	609	5	+	Hordeum vulgare	cis-acting regulatory element involved in the MeJA-responsiveness
Misin02G130400	CGTCA-motif	CGTCA	693	5	-	Hordeum vulgare	cis-acting regulatory element involved in the MeJA-responsiveness
Misin02G130600	CGTCA-motif	CGTCA	1485	5	-	Hordeum vulgare	cis-acting regulatory element involved in the MeJA-responsiveness
Misin02G130600	CGTCA-motif	CGTCA	1644	5	+	Hordeum vulgare	cis-acting regulatory element involved in the MeJA-responsiveness
Misin02G130600	CGTCA-motif	CGTCA	1730	5	-	Hordeum vulgare	cis-acting regulatory element involved in the MeJA-responsiveness
Misin02G130600	CGTCA-motif	CGTCA	1800	5	+	Hordeum vulgare	cis-acting regulatory element involved in the MeJA-responsiveness
Misin02G130600	CGTCA-motif	CGTCA	1913	5	+	Hordeum vulgare	cis-acting regulatory element involved in the MeJA-responsiveness
Misin02G130600	TGACG-motif	TGACG	1485	5	+	Hordeum vulgare	cis-acting regulatory element involved in the MeJA-responsiveness
Misin02G130600	TGACG-motif	TGACG	1644	5	-	Hordeum vulgare	cis-acting regulatory element involved in the MeJA-responsiveness
Misin02G130600	TGACG-motif	TGACG	1730	5	+	Hordeum vulgare	cis-acting regulatory element involved in the MeJA-responsiveness
Misin02G130600	TGACG-motif	TGACG	1800	5	-	Hordeum vulgare	cis-acting regulatory element involved in the MeJA-responsiveness
Misin02G130600	TGACG-motif	TGACG	1913	5	-	Hordeum vulgare	cis-acting regulatory element involved in the MeJA-responsiveness
Misin02G133900	CGTCA-motif	CGTCA	1138	5	+	Hordeum vulgare	cis-acting regulatory element involved in the MeJA-responsiveness
Misin02G133900	CGTCA-motif	CGTCA	1296	5	-	Hordeum vulgare	cis-acting regulatory element involved in the MeJA-responsiveness
Misin02G133900	TGACG-motif	TGACG	1138	5	-	Hordeum vulgare	cis-acting regulatory element involved in the MeJA-responsiveness
Misin02G133900	TGACG-motif	TGACG	1296	5	+	Hordeum vulgare	cis-acting regulatory element involved in the MeJA-responsiveness
Misin02G197400	TGACG-motif	TGACG	401	5	-	Hordeum vulgare	cis-acting regulatory element involved in the MeJA-responsiveness
Misin02G197400	TGACG-motif	TGACG	1614	5	+	Hordeum vulgare	cis-acting regulatory element involved in the MeJA-responsiveness
Misin02G197400	TGACG-motif	TGACG	1966	5	-	Hordeum vulgare	cis-acting regulatory element involved in the MeJA-responsiveness
Misin02G197400	TGACG-motif	TGACG	2316	5	+	Hordeum vulgare	cis-acting regulatory element involved in the MeJA-responsiveness
Misin02G197400	TGACG-motif	TGACG	2496	5	-	Hordeum vulgare	cis-acting regulatory element involved in the MeJA-responsiveness
Misin02G197400	CGTCA-motif	CGTCA	401	5	+	Hordeum vulgare	cis-acting regulatory element involved in the MeJA-responsiveness
Misin02G197400	CGTCA-motif	CGTCA	1614	5	-	Hordeum vulgare	cis-acting regulatory element involved in the MeJA-responsiveness
Misin02G197400	CGTCA-motif	CGTCA	1966	5	+	Hordeum vulgare	cis-acting regulatory element involved in the MeJA-responsiveness
Misin02G197400	CGTCA-motif	CGTCA	2316	5	-	Hordeum vulgare	cis-acting regulatory element involved in the MeJA-responsiveness
Misin02G197400	CGTCA-motif	CGTCA	2496	5	+	Hordeum vulgare	cis-acting regulatory element involved in the MeJA-responsiveness
Misin02G223900	TGACG-motif	TGACG	120	5	+	Hordeum vulgare	cis-acting regulatory element involved in the MeJA-responsiveness
Misin02G223900	TGACG-motif	TGACG	171	5	-	Hordeum vulgare	cis-acting regulatory element involved in the MeJA-responsiveness
Misin02G223900	TGACG-motif	TGACG	738	5	-	Hordeum vulgare	cis-acting regulatory element involved in the MeJA-responsiveness
Misin02G223900	CGTCA-motif	CGTCA	120	5	-	Hordeum vulgare	cis-acting regulatory element involved in the MeJA-responsiveness
Misin02G223900	CGTCA-motif	CGTCA	171	5	+	Hordeum vulgare	cis-acting regulatory element involved in the MeJA-responsiveness
Misin02G223900	CGTCA-motif	CGTCA	738	5	+	Hordeum vulgare	cis-acting regulatory element involved in the MeJA-responsiveness
Misin02G257100	CGTCA-motif	CGTCA	254	5	+	Hordeum vulgare	cis-acting regulatory element involved in the MeJA-responsiveness
Misin02G257100	TGACG-motif	TGACG	254	5	-	Hordeum vulgare	cis-acting regulatory element involved in the MeJA-responsiveness
Misin02G261500	TGACG-motif	TGACG	2517	5	-	Hordeum vulgare	cis-acting regulatory element involved in the MeJA-responsiveness
Misin02G261500	CGTCA-motif	CGTCA	2517	5	+	Hordeum vulgare	cis-acting regulatory element involved in the MeJA-responsiveness
Misin02G271800	TGACG-motif	TGACG	688	5	-	Hordeum vulgare	cis-acting regulatory element involved in the MeJA-responsiveness
Misin02G271800	TGACG-motif	TGACG	785	5	+	Hordeum vulgare	cis-acting regulatory element involved in the MeJA-responsiveness
Misin02G271800	CGTCA-motif	CGTCA	688	5	+	Hordeum vulgare	cis-acting regulatory element involved in the MeJA-responsiveness
Misin02G271800	CGTCA-motif	CGTCA	785	5	-	Hordeum vulgare	cis-acting regulatory element involved in the MeJA-responsiveness
Misin02G289100	CGTCA-motif	CGTCA	1398	5	+	Hordeum vulgare	cis-acting regulatory element involved in the MeJA-responsiveness
Misin02G289100	TGACG-motif	TGACG	1398	5	-	Hordeum vulgare	cis-acting regulatory element involved in the MeJA-responsiveness
Misin02G422100	CGTCA-motif	CGTCA	167	5	-	Hordeum vulgare	cis-acting regulatory element involved in the MeJA-responsiveness
Misin02G422100	TGACG-motif	TGACG	167	5	+	Hordeum vulgare	cis-acting regulatory element involved in the MeJA-responsiveness
Misin02G440600	CGTCA-motif	CGTCA	87	5	-	Hordeum vulgare	cis-acting regulatory element involved in the MeJA-responsiveness
Misin02G440600	CGTCA-motif	CGTCA	560	5	-	Hordeum vulgare	cis-acting regulatory element involved in the MeJA-responsiveness
Misin02G440600	TGACG-motif	TGACG	87	5	+	Hordeum vulgare	cis-acting regulatory element involved in the MeJA-responsiveness
Misin02G440600	TGACG-motif	TGACG	560	5	+	Hordeum vulgare	cis-acting regulatory element involved in the MeJA-responsiveness
Misin02G450000	TGACG-motif	TGACG	846	5	-	Hordeum vulgare	cis-acting regulatory element involved in the MeJA-responsiveness
Misin02G450000	CGTCA-motif	CGTCA	846	5	+	Hordeum vulgare	cis-acting regulatory element involved in the MeJA-responsiveness
Misin02G460500	TGACG-motif	TGACG	555	5	-	Hordeum vulgare	cis-acting regulatory element involved in the MeJA-responsiveness
Misin02G460500	CGTCA-motif	CGTCA	555	5	+	Hordeum vulgare	cis-acting regulatory element involved in the MeJA-responsiveness
Misin02G465600	CGTCA-motif	CGTCA	165	5	-	Hordeum vulgare	cis-acting regulatory element involved in the MeJA-responsiveness
Misin02G465600	CGTCA-motif	CGTCA	629	5	-	Hordeum vulgare	cis-acting regulatory element involved in the MeJA-responsiveness
Misin02G465600	CGTCA-motif	CGTCA	834	5	-	Hordeum vulgare	cis-acting regulatory element involved in the MeJA-responsiveness
Misin02G465600	CGTCA-motif	CGTCA	1598	5	-	Hordeum vulgare	cis-acting regulatory element involved in the MeJA-responsiveness
Misin02G465600	TGACG-motif	TGACG	165	5	+	Hordeum vulgare	cis-acting regulatory element involved in the MeJA-responsiveness
Misin02G465600	TGACG-motif	TGACG	629	5	+	Hordeum vulgare	cis-acting regulatory element involved in the MeJA-responsiveness
Misin02G465600	TGACG-motif	TGACG	834	5	+	Hordeum vulgare	cis-acting regulatory element involved in the MeJA-responsiveness
Misin02G465600	TGACG-motif	TGACG	1598	5	+	Hordeum vulgare	cis-acting regulatory element involved in the MeJA-responsiveness
Misin02G496400	TGACG-motif	TGACG	453	5	-	Hordeum vulgare	cis-acting regulatory element involved in the MeJA-responsiveness
Misin02G496400	TGACG-motif	TGACG	929	5	-	Hordeum vulgare	cis-acting regulatory element involved in the MeJA-responsiveness
Misin02G496400	CGTCA-motif	CGTCA	453	5	+	Hordeum vulgare	cis-acting regulatory element involved in the MeJA-responsiveness
Misin02G496400	CGTCA-motif	CGTCA	929	5	+	Hordeum vulgare	cis-acting regulatory element involved in the MeJA-responsiveness
Misin02G496700	CGTCA-motif	CGTCA	302	5	-	Hordeum vulgare	cis-acting regulatory element involved in the MeJA-responsiveness
Misin02G496700	CGTCA-motif	CGTCA	920	5	-	Hordeum vulgare	cis-acting regulatory element involved in the MeJA-responsiveness
Misin02G496700	CGTCA-motif	CGTCA	1284	5	+	Hordeum vulgare	cis-acting regulatory element involved in the MeJA-responsiveness
Misin02G496700	CGTCA-motif	CGTCA	1422	5	+	Hordeum vulgare	cis-acting regulatory element involved in the MeJA-responsiveness
Misin02G496700	CGTCA-motif	CGTCA	1500	5	-	Hordeum vulgare	cis-acting regulatory element involved in the MeJA-responsiveness
Misin02G496700	CGTCA-motif	CGTCA	1611	5	+	Hordeum vulgare	cis-acting regulatory element involved in the MeJA-responsiveness
Misin02G496700	TGACG-motif	TGACG	302	5	+	Hordeum vulgare	cis-acting regulatory element involved in the MeJA-responsiveness
Misin02G496700	TGACG-motif	TGACG	920	5	+	Hordeum vulgare	cis-acting regulatory element involved in the MeJA-responsiveness
Misin02G496700	TGACG-motif	TGACG	1284	5	-	Hordeum vulgare	cis-acting regulatory element involved in the MeJA-responsiveness
Misin02G496700	TGACG-motif	TGACG	1422	5	-	Hordeum vulgare	cis-acting regulatory element involved in the MeJA-responsiveness
Misin02G496700	TGACG-motif	TGACG	1500	5	+	Hordeum vulgare	cis-acting regulatory element involved in the MeJA-responsiveness
Misin02G496700	TGACG-motif	TGACG	1611	5	-	Hordeum vulgare	cis-acting regulatory element involved in the MeJA-responsiveness
Misin02G509800	CGTCA-motif	CGTCA	296	5	-	Hordeum vulgare	cis-acting regulatory element involved in the MeJA-responsiveness
Misin02G509800	CGTCA-motif	CGTCA	1972	5	+	Hordeum vulgare	cis-acting regulatory element involved in the MeJA-responsiveness
Misin02G509800	CGTCA-motif	CGTCA	2322	5	-	Hordeum vulgare	cis-acting regulatory element involved in the MeJA-responsiveness
Misin02G509800	CGTCA-motif	CGTCA	2393	5	+	Hordeum vulgare	cis-acting regulatory element involved in the MeJA-responsiveness
Misin02G509800	CGTCA-motif	CGTCA	2502	5	+	Hordeum vulgare	cis-acting regulatory element involved in the MeJA-responsiveness
Misin02G509800	TGACG-motif	TGACG	296	5	+	Hordeum vulgare	cis-acting regulatory element involved in the MeJA-responsiveness
Misin02G509800	TGACG-motif	TGACG	1972	5	-	Hordeum vulgare	cis-acting regulatory element involved in the MeJA-responsiveness
Misin02G509800	TGACG-motif	TGACG	2322	5	+	Hordeum vulgare	cis-acting regulatory element involved in the MeJA-responsiveness
Misin02G509800	TGACG-motif	TGACG	2393	5	-	Hordeum vulgare	cis-acting regulatory element involved in the MeJA-responsiveness
Misin02G509800	TGACG-motif	TGACG	2502	5	-	Hordeum vulgare	cis-acting regulatory element involved in the MeJA-responsiveness
Misin03G022400	TGACG-motif	TGACG	377	5	+	Hordeum vulgare	cis-acting regulatory element involved in the MeJA-responsiveness
Misin03G022400	TGACG-motif	TGACG	950	5	-	Hordeum vulgare	cis-acting regulatory element involved in the MeJA-responsiveness
Misin03G022400	CGTCA-motif	CGTCA	377	5	-	Hordeum vulgare	cis-acting regulatory element involved in the MeJA-responsiveness
Misin03G022400	CGTCA-motif	CGTCA	950	5	+	Hordeum vulgare	cis-acting regulatory element involved in the MeJA-responsiveness
Misin03G026200	CGTCA-motif	CGTCA	279	5	-	Hordeum vulgare	cis-acting regulatory element involved in the MeJA-responsiveness
Misin03G026200	CGTCA-motif	CGTCA	383	5	+	Hordeum vulgare	cis-acting regulatory element involved in the MeJA-responsiveness
Misin03G026200	TGACG-motif	TGACG	279	5	+	Hordeum vulgare	cis-acting regulatory element involved in the MeJA-responsiveness
Misin03G026200	TGACG-motif	TGACG	383	5	-	Hordeum vulgare	cis-acting regulatory element involved in the MeJA-responsiveness
Misin03G100100	CGTCA-motif	CGTCA	768	5	+	Hordeum vulgare	cis-acting regulatory element involved in the MeJA-responsiveness
Misin03G100100	CGTCA-motif	CGTCA	825	5	+	Hordeum vulgare	cis-acting regulatory element involved in the MeJA-responsiveness
Misin03G100100	CGTCA-motif	CGTCA	1364	5	+	Hordeum vulgare	cis-acting regulatory element involved in the MeJA-responsiveness
Misin03G100100	CGTCA-motif	CGTCA	1409	5	-	Hordeum vulgare	cis-acting regulatory element involved in the MeJA-responsiveness
Misin03G100100	CGTCA-motif	CGTCA	1440	5	+	Hordeum vulgare	cis-acting regulatory element involved in the MeJA-responsiveness
Misin03G100100	CGTCA-motif	CGTCA	1506	5	-	Hordeum vulgare	cis-acting regulatory element involved in the MeJA-responsiveness
Misin03G100100	CGTCA-motif	CGTCA	2124	5	+	Hordeum vulgare	cis-acting regulatory element involved in the MeJA-responsiveness
Misin03G100100	CGTCA-motif	CGTCA	2139	5	+	Hordeum vulgare	cis-acting regulatory element involved in the MeJA-responsiveness
Misin03G100100	TGACG-motif	TGACG	768	5	-	Hordeum vulgare	cis-acting regulatory element involved in the MeJA-responsiveness
Misin03G100100	TGACG-motif	TGACG	825	5	-	Hordeum vulgare	cis-acting regulatory element involved in the MeJA-responsiveness
Misin03G100100	TGACG-motif	TGACG	1364	5	-	Hordeum vulgare	cis-acting regulatory element involved in the MeJA-responsiveness
Misin03G100100	TGACG-motif	TGACG	1409	5	+	Hordeum vulgare	cis-acting regulatory element involved in the MeJA-responsiveness
Misin03G100100	TGACG-motif	TGACG	1440	5	-	Hordeum vulgare	cis-acting regulatory element involved in the MeJA-responsiveness
Misin03G100100	TGACG-motif	TGACG	1506	5	+	Hordeum vulgare	cis-acting regulatory element involved in the MeJA-responsiveness
Misin03G100100	TGACG-motif	TGACG	2124	5	-	Hordeum vulgare	cis-acting regulatory element involved in the MeJA-responsiveness
Misin03G100100	TGACG-motif	TGACG	2139	5	-	Hordeum vulgare	cis-acting regulatory element involved in the MeJA-responsiveness
Misin03G157300	TGACG-motif	TGACG	179	5	+	Hordeum vulgare	cis-acting regulatory element involved in the MeJA-responsiveness
Misin03G157300	TGACG-motif	TGACG	299	5	+	Hordeum vulgare	cis-acting regulatory element involved in the MeJA-responsiveness
Misin03G157300	TGACG-motif	TGACG	593	5	-	Hordeum vulgare	cis-acting regulatory element involved in the MeJA-responsiveness
Misin03G157300	TGACG-motif	TGACG	599	5	-	Hordeum vulgare	cis-acting regulatory element involved in the MeJA-responsiveness
Misin03G157300	CGTCA-motif	CGTCA	179	5	-	Hordeum vulgare	cis-acting regulatory element involved in the MeJA-responsiveness
Misin03G157300	CGTCA-motif	CGTCA	299	5	-	Hordeum vulgare	cis-acting regulatory element involved in the MeJA-responsiveness
Misin03G157300	CGTCA-motif	CGTCA	593	5	+	Hordeum vulgare	cis-acting regulatory element involved in the MeJA-responsiveness
Misin03G157300	CGTCA-motif	CGTCA	599	5	+	Hordeum vulgare	cis-acting regulatory element involved in the MeJA-responsiveness
Misin03G242400	TGACG-motif	TGACG	327	5	+	Hordeum vulgare	cis-acting regulatory element involved in the MeJA-responsiveness
Misin03G242400	TGACG-motif	TGACG	602	5	+	Hordeum vulgare	cis-acting regulatory element involved in the MeJA-responsiveness
Misin03G242400	TGACG-motif	TGACG	1847	5	+	Hordeum vulgare	cis-acting regulatory element involved in the MeJA-responsiveness
Misin03G242400	TGACG-motif	TGACG	2331	5	-	Hordeum vulgare	cis-acting regulatory element involved in the MeJA-responsiveness
Misin03G242400	TGACG-motif	TGACG	2411	5	-	Hordeum vulgare	cis-acting regulatory element involved in the MeJA-responsiveness
Misin03G242400	TGACG-motif	TGACG	2544	5	-	Hordeum vulgare	cis-acting regulatory element involved in the MeJA-responsiveness
Misin03G242400	CGTCA-motif	CGTCA	327	5	-	Hordeum vulgare	cis-acting regulatory element involved in the MeJA-responsiveness
Misin03G242400	CGTCA-motif	CGTCA	602	5	-	Hordeum vulgare	cis-acting regulatory element involved in the MeJA-responsiveness
Misin03G242400	CGTCA-motif	CGTCA	1847	5	-	Hordeum vulgare	cis-acting regulatory element involved in the MeJA-responsiveness
Misin03G242400	CGTCA-motif	CGTCA	2331	5	+	Hordeum vulgare	cis-acting regulatory element involved in the MeJA-responsiveness
Misin03G242400	CGTCA-motif	CGTCA	2411	5	+	Hordeum vulgare	cis-acting regulatory element involved in the MeJA-responsiveness
Misin03G242400	CGTCA-motif	CGTCA	2544	5	+	Hordeum vulgare	cis-acting regulatory element involved in the MeJA-responsiveness
Misin03G312200	TGACG-motif	TGACG	449	5	+	Hordeum vulgare	cis-acting regulatory element involved in the MeJA-responsiveness
Misin03G312200	TGACG-motif	TGACG	501	5	-	Hordeum vulgare	cis-acting regulatory element involved in the MeJA-responsiveness
Misin03G312200	CGTCA-motif	CGTCA	449	5	-	Hordeum vulgare	cis-acting regulatory element involved in the MeJA-responsiveness
Misin03G312200	CGTCA-motif	CGTCA	501	5	+	Hordeum vulgare	cis-acting regulatory element involved in the MeJA-responsiveness
Misin03G364400	TGACG-motif	TGACG	296	5	-	Hordeum vulgare	cis-acting regulatory element involved in the MeJA-responsiveness
Misin03G364400	TGACG-motif	TGACG	605	5	+	Hordeum vulgare	cis-acting regulatory element involved in the MeJA-responsiveness
Misin03G364400	CGTCA-motif	CGTCA	296	5	+	Hordeum vulgare	cis-acting regulatory element involved in the MeJA-responsiveness
Misin03G364400	CGTCA-motif	CGTCA	605	5	-	Hordeum vulgare	cis-acting regulatory element involved in the MeJA-responsiveness
Misin04G033200	TGACG-motif	TGACG	380	5	+	Hordeum vulgare	cis-acting regulatory element involved in the MeJA-responsiveness
Misin04G033200	TGACG-motif	TGACG	956	5	-	Hordeum vulgare	cis-acting regulatory element involved in the MeJA-responsiveness
Misin04G033200	CGTCA-motif	CGTCA	380	5	-	Hordeum vulgare	cis-acting regulatory element involved in the MeJA-responsiveness
Misin04G033200	CGTCA-motif	CGTCA	956	5	+	Hordeum vulgare	cis-acting regulatory element involved in the MeJA-responsiveness
Misin04G111500	CGTCA-motif	CGTCA	115	5	+	Hordeum vulgare	cis-acting regulatory element involved in the MeJA-responsiveness
Misin04G111500	CGTCA-motif	CGTCA	352	5	+	Hordeum vulgare	cis-acting regulatory element involved in the MeJA-responsiveness
Misin04G111500	CGTCA-motif	CGTCA	765	5	+	Hordeum vulgare	cis-acting regulatory element involved in the MeJA-responsiveness
Misin04G111500	CGTCA-motif	CGTCA	1388	5	+	Hordeum vulgare	cis-acting regulatory element involved in the MeJA-responsiveness
Misin04G111500	CGTCA-motif	CGTCA	1464	5	+	Hordeum vulgare	cis-acting regulatory element involved in the MeJA-responsiveness
Misin04G111500	CGTCA-motif	CGTCA	1530	5	-	Hordeum vulgare	cis-acting regulatory element involved in the MeJA-responsiveness
Misin04G111500	CGTCA-motif	CGTCA	1829	5	+	Hordeum vulgare	cis-acting regulatory element involved in the MeJA-responsiveness
Misin04G111500	CGTCA-motif	CGTCA	2094	5	-	Hordeum vulgare	cis-acting regulatory element involved in the MeJA-responsiveness
Misin04G111500	CGTCA-motif	CGTCA	2145	5	+	Hordeum vulgare	cis-acting regulatory element involved in the MeJA-responsiveness
Misin04G111500	CGTCA-motif	CGTCA	2160	5	+	Hordeum vulgare	cis-acting regulatory element involved in the MeJA-responsiveness
Misin04G111500	TGACG-motif	TGACG	115	5	-	Hordeum vulgare	cis-acting regulatory element involved in the MeJA-responsiveness
Misin04G111500	TGACG-motif	TGACG	352	5	-	Hordeum vulgare	cis-acting regulatory element involved in the MeJA-responsiveness
Misin04G111500	TGACG-motif	TGACG	765	5	-	Hordeum vulgare	cis-acting regulatory element involved in the MeJA-responsiveness
Misin04G111500	TGACG-motif	TGACG	1388	5	-	Hordeum vulgare	cis-acting regulatory element involved in the MeJA-responsiveness
Misin04G111500	TGACG-motif	TGACG	1464	5	-	Hordeum vulgare	cis-acting regulatory element involved in the MeJA-responsiveness
Misin04G111500	TGACG-motif	TGACG	1530	5	+	Hordeum vulgare	cis-acting regulatory element involved in the MeJA-responsiveness
Misin04G111500	TGACG-motif	TGACG	1829	5	-	Hordeum vulgare	cis-acting regulatory element involved in the MeJA-responsiveness
Misin04G111500	TGACG-motif	TGACG	2094	5	+	Hordeum vulgare	cis-acting regulatory element involved in the MeJA-responsiveness
Misin04G111500	TGACG-motif	TGACG	2145	5	-	Hordeum vulgare	cis-acting regulatory element involved in the MeJA-responsiveness
Misin04G111500	TGACG-motif	TGACG	2160	5	-	Hordeum vulgare	cis-acting regulatory element involved in the MeJA-responsiveness
Misin04G111800	CGTCA-motif	CGTCA	720	5	+	Hordeum vulgare	cis-acting regulatory element involved in the MeJA-responsiveness
Misin04G111800	CGTCA-motif	CGTCA	864	5	+	Hordeum vulgare	cis-acting regulatory element involved in the MeJA-responsiveness
Misin04G111800	CGTCA-motif	CGTCA	1038	5	-	Hordeum vulgare	cis-acting regulatory element involved in the MeJA-responsiveness
Misin04G111800	CGTCA-motif	CGTCA	1388	5	+	Hordeum vulgare	cis-acting regulatory element involved in the MeJA-responsiveness
Misin04G111800	CGTCA-motif	CGTCA	1464	5	+	Hordeum vulgare	cis-acting regulatory element involved in the MeJA-responsiveness
Misin04G111800	CGTCA-motif	CGTCA	1530	5	-	Hordeum vulgare	cis-acting regulatory element involved in the MeJA-responsiveness
Misin04G111800	CGTCA-motif	CGTCA	1829	5	+	Hordeum vulgare	cis-acting regulatory element involved in the MeJA-responsiveness
Misin04G111800	CGTCA-motif	CGTCA	2082	5	-	Hordeum vulgare	cis-acting regulatory element involved in the MeJA-responsiveness
Misin04G111800	CGTCA-motif	CGTCA	2094	5	-	Hordeum vulgare	cis-acting regulatory element involved in the MeJA-responsiveness
Misin04G111800	CGTCA-motif	CGTCA	2145	5	+	Hordeum vulgare	cis-acting regulatory element involved in the MeJA-responsiveness
Misin04G111800	TGACG-motif	TGACG	720	5	-	Hordeum vulgare	cis-acting regulatory element involved in the MeJA-responsiveness
Misin04G111800	TGACG-motif	TGACG	864	5	-	Hordeum vulgare	cis-acting regulatory element involved in the MeJA-responsiveness
Misin04G111800	TGACG-motif	TGACG	1038	5	+	Hordeum vulgare	cis-acting regulatory element involved in the MeJA-responsiveness
Misin04G111800	TGACG-motif	TGACG	1388	5	-	Hordeum vulgare	cis-acting regulatory element involved in the MeJA-responsiveness
Misin04G111800	TGACG-motif	TGACG	1464	5	-	Hordeum vulgare	cis-acting regulatory element involved in the MeJA-responsiveness
Misin04G111800	TGACG-motif	TGACG	1530	5	+	Hordeum vulgare	cis-acting regulatory element involved in the MeJA-responsiveness
Misin04G111800	TGACG-motif	TGACG	1829	5	-	Hordeum vulgare	cis-acting regulatory element involved in the MeJA-responsiveness
Misin04G111800	TGACG-motif	TGACG	2082	5	+	Hordeum vulgare	cis-acting regulatory element involved in the MeJA-responsiveness
Misin04G111800	TGACG-motif	TGACG	2094	5	+	Hordeum vulgare	cis-acting regulatory element involved in the MeJA-responsiveness
Misin04G111800	TGACG-motif	TGACG	2145	5	-	Hordeum vulgare	cis-acting regulatory element involved in the MeJA-responsiveness
Misin04G176200	CGTCA-motif	CGTCA	191	5	-	Hordeum vulgare	cis-acting regulatory element involved in the MeJA-responsiveness
Misin04G176200	CGTCA-motif	CGTCA	611	5	+	Hordeum vulgare	cis-acting regulatory element involved in the MeJA-responsiveness
Misin04G176200	TGACG-motif	TGACG	191	5	+	Hordeum vulgare	cis-acting regulatory element involved in the MeJA-responsiveness
Misin04G176200	TGACG-motif	TGACG	611	5	-	Hordeum vulgare	cis-acting regulatory element involved in the MeJA-responsiveness
Misin04G203900	CGTCA-motif	CGTCA	749	5	-	Hordeum vulgare	cis-acting regulatory element involved in the MeJA-responsiveness
Misin04G203900	TGACG-motif	TGACG	749	5	+	Hordeum vulgare	cis-acting regulatory element involved in the MeJA-responsiveness
Misin04G215600	CGTCA-motif	CGTCA	615	5	-	Hordeum vulgare	cis-acting regulatory element involved in the MeJA-responsiveness
Misin04G215600	TGACG-motif	TGACG	615	5	+	Hordeum vulgare	cis-acting regulatory element involved in the MeJA-responsiveness
Misin04G254200	TGACG-motif	TGACG	153	5	+	Hordeum vulgare	cis-acting regulatory element involved in the MeJA-responsiveness
Misin04G254200	TGACG-motif	TGACG	428	5	+	Hordeum vulgare	cis-acting regulatory element involved in the MeJA-responsiveness
Misin04G254200	TGACG-motif	TGACG	1667	5	+	Hordeum vulgare	cis-acting regulatory element involved in the MeJA-responsiveness
Misin04G254200	TGACG-motif	TGACG	2151	5	-	Hordeum vulgare	cis-acting regulatory element involved in the MeJA-responsiveness
Misin04G254200	TGACG-motif	TGACG	2231	5	-	Hordeum vulgare	cis-acting regulatory element involved in the MeJA-responsiveness
Misin04G254200	TGACG-motif	TGACG	2373	5	-	Hordeum vulgare	cis-acting regulatory element involved in the MeJA-responsiveness
Misin04G254200	CGTCA-motif	CGTCA	153	5	-	Hordeum vulgare	cis-acting regulatory element involved in the MeJA-responsiveness
Misin04G254200	CGTCA-motif	CGTCA	428	5	-	Hordeum vulgare	cis-acting regulatory element involved in the MeJA-responsiveness
Misin04G254200	CGTCA-motif	CGTCA	1667	5	-	Hordeum vulgare	cis-acting regulatory element involved in the MeJA-responsiveness
Misin04G254200	CGTCA-motif	CGTCA	2151	5	+	Hordeum vulgare	cis-acting regulatory element involved in the MeJA-responsiveness
Misin04G254200	CGTCA-motif	CGTCA	2231	5	+	Hordeum vulgare	cis-acting regulatory element involved in the MeJA-responsiveness
Misin04G254200	CGTCA-motif	CGTCA	2373	5	+	Hordeum vulgare	cis-acting regulatory element involved in the MeJA-responsiveness
Misin04G334400	CGTCA-motif	CGTCA	12	5	-	Hordeum vulgare	cis-acting regulatory element involved in the MeJA-responsiveness
Misin04G334400	CGTCA-motif	CGTCA	461	5	-	Hordeum vulgare	cis-acting regulatory element involved in the MeJA-responsiveness
Misin04G334400	CGTCA-motif	CGTCA	501	5	-	Hordeum vulgare	cis-acting regulatory element involved in the MeJA-responsiveness
Misin04G334400	CGTCA-motif	CGTCA	513	5	+	Hordeum vulgare	cis-acting regulatory element involved in the MeJA-responsiveness
Misin04G334400	TGACG-motif	TGACG	12	5	+	Hordeum vulgare	cis-acting regulatory element involved in the MeJA-responsiveness
Misin04G334400	TGACG-motif	TGACG	461	5	+	Hordeum vulgare	cis-acting regulatory element involved in the MeJA-responsiveness
Misin04G334400	TGACG-motif	TGACG	501	5	+	Hordeum vulgare	cis-acting regulatory element involved in the MeJA-responsiveness
Misin04G334400	TGACG-motif	TGACG	513	5	-	Hordeum vulgare	cis-acting regulatory element involved in the MeJA-responsiveness
Misin04G399800	CGTCA-motif	CGTCA	602	5	-	Hordeum vulgare	cis-acting regulatory element involved in the MeJA-responsiveness
Misin04G399800	CGTCA-motif	CGTCA	714	5	+	Hordeum vulgare	cis-acting regulatory element involved in the MeJA-responsiveness
Misin04G399800	TGACG-motif	TGACG	602	5	+	Hordeum vulgare	cis-acting regulatory element involved in the MeJA-responsiveness
Misin04G399800	TGACG-motif	TGACG	714	5	-	Hordeum vulgare	cis-acting regulatory element involved in the MeJA-responsiveness
Misin05G030000	TGACG-motif	TGACG	5	5	+	Hordeum vulgare	cis-acting regulatory element involved in the MeJA-responsiveness
Misin05G030000	TGACG-motif	TGACG	263	5	+	Hordeum vulgare	cis-acting regulatory element involved in the MeJA-responsiveness
Misin05G030000	TGACG-motif	TGACG	405	5	-	Hordeum vulgare	cis-acting regulatory element involved in the MeJA-responsiveness
Misin05G030000	TGACG-motif	TGACG	503	5	+	Hordeum vulgare	cis-acting regulatory element involved in the MeJA-responsiveness
Misin05G030000	TGACG-motif	TGACG	1913	5	+	Hordeum vulgare	cis-acting regulatory element involved in the MeJA-responsiveness
Misin05G030000	TGACG-motif	TGACG	2511	5	-	Hordeum vulgare	cis-acting regulatory element involved in the MeJA-responsiveness
Misin05G030000	CGTCA-motif	CGTCA	5	5	-	Hordeum vulgare	cis-acting regulatory element involved in the MeJA-responsiveness
Misin05G030000	CGTCA-motif	CGTCA	263	5	-	Hordeum vulgare	cis-acting regulatory element involved in the MeJA-responsiveness
Misin05G030000	CGTCA-motif	CGTCA	405	5	+	Hordeum vulgare	cis-acting regulatory element involved in the MeJA-responsiveness
Misin05G030000	CGTCA-motif	CGTCA	503	5	-	Hordeum vulgare	cis-acting regulatory element involved in the MeJA-responsiveness
Misin05G030000	CGTCA-motif	CGTCA	1913	5	-	Hordeum vulgare	cis-acting regulatory element involved in the MeJA-responsiveness
Misin05G030000	CGTCA-motif	CGTCA	2511	5	+	Hordeum vulgare	cis-acting regulatory element involved in the MeJA-responsiveness
Misin05G102700	CGTCA-motif	CGTCA	990	5	-	Hordeum vulgare	cis-acting regulatory element involved in the MeJA-responsiveness
Misin05G102700	CGTCA-motif	CGTCA	1134	5	+	Hordeum vulgare	cis-acting regulatory element involved in the MeJA-responsiveness
Misin05G102700	CGTCA-motif	CGTCA	1688	5	+	Hordeum vulgare	cis-acting regulatory element involved in the MeJA-responsiveness
Misin05G102700	CGTCA-motif	CGTCA	1742	5	-	Hordeum vulgare	cis-acting regulatory element involved in the MeJA-responsiveness
Misin05G102700	CGTCA-motif	CGTCA	1772	5	+	Hordeum vulgare	cis-acting regulatory element involved in the MeJA-responsiveness
Misin05G102700	CGTCA-motif	CGTCA	1950	5	-	Hordeum vulgare	cis-acting regulatory element involved in the MeJA-responsiveness
Misin05G102700	CGTCA-motif	CGTCA	2175	5	+	Hordeum vulgare	cis-acting regulatory element involved in the MeJA-responsiveness
Misin05G102700	CGTCA-motif	CGTCA	2310	5	+	Hordeum vulgare	cis-acting regulatory element involved in the MeJA-responsiveness
Misin05G102700	TGACG-motif	TGACG	990	5	+	Hordeum vulgare	cis-acting regulatory element involved in the MeJA-responsiveness
Misin05G102700	TGACG-motif	TGACG	1134	5	-	Hordeum vulgare	cis-acting regulatory element involved in the MeJA-responsiveness
Misin05G102700	TGACG-motif	TGACG	1688	5	-	Hordeum vulgare	cis-acting regulatory element involved in the MeJA-responsiveness
Misin05G102700	TGACG-motif	TGACG	1742	5	+	Hordeum vulgare	cis-acting regulatory element involved in the MeJA-responsiveness
Misin05G102700	TGACG-motif	TGACG	1772	5	-	Hordeum vulgare	cis-acting regulatory element involved in the MeJA-responsiveness
Misin05G102700	TGACG-motif	TGACG	1950	5	+	Hordeum vulgare	cis-acting regulatory element involved in the MeJA-responsiveness
Misin05G102700	TGACG-motif	TGACG	2175	5	-	Hordeum vulgare	cis-acting regulatory element involved in the MeJA-responsiveness
Misin05G102700	TGACG-motif	TGACG	2310	5	-	Hordeum vulgare	cis-acting regulatory element involved in the MeJA-responsiveness
Misin05G222100	TGACG-motif	TGACG	474	5	-	Hordeum vulgare	cis-acting regulatory element involved in the MeJA-responsiveness
Misin05G222100	TGACG-motif	TGACG	930	5	-	Hordeum vulgare	cis-acting regulatory element involved in the MeJA-responsiveness
Misin05G222100	TGACG-motif	TGACG	1410	5	-	Hordeum vulgare	cis-acting regulatory element involved in the MeJA-responsiveness
Misin05G222100	TGACG-motif	TGACG	1458	5	-	Hordeum vulgare	cis-acting regulatory element involved in the MeJA-responsiveness
Misin05G222100	CGTCA-motif	CGTCA	474	5	+	Hordeum vulgare	cis-acting regulatory element involved in the MeJA-responsiveness
Misin05G222100	CGTCA-motif	CGTCA	930	5	+	Hordeum vulgare	cis-acting regulatory element involved in the MeJA-responsiveness
Misin05G222100	CGTCA-motif	CGTCA	1410	5	+	Hordeum vulgare	cis-acting regulatory element involved in the MeJA-responsiveness
Misin05G222100	CGTCA-motif	CGTCA	1458	5	+	Hordeum vulgare	cis-acting regulatory element involved in the MeJA-responsiveness
Misin05G298200	CGTCA-motif	CGTCA	153	5	+	Hordeum vulgare	cis-acting regulatory element involved in the MeJA-responsiveness
Misin05G298200	CGTCA-motif	CGTCA	201	5	-	Hordeum vulgare	cis-acting regulatory element involved in the MeJA-responsiveness
Misin05G298200	CGTCA-motif	CGTCA	354	5	+	Hordeum vulgare	cis-acting regulatory element involved in the MeJA-responsiveness
Misin05G298200	CGTCA-motif	CGTCA	405	5	+	Hordeum vulgare	cis-acting regulatory element involved in the MeJA-responsiveness
[truncated: 5,022 more rows]
