# Supplementary material for: Genome-Wide Identification and Expression Profile of the HD-Zip Transcription Factor Family Associated with Seed Germination and Abiotic Stress Response in Miscanthus sinensis
Source: Genes (Basel). 2022 Nov 30;13(12):2256. doi: 10.3390/genes13122256 (PMC9777646; doi:10.3390/genes13122256)
Supplement: Supplementary file 1 [file genes-13-02256-s001.zip › Table S4.xlsx]

## Sheet: Sheet1
Supplementary Table S4. Tandem and segmental gene duplication of HD-Zip genes in M. sinensis
Misin04G111500.1	Misin04G111600.1	Tendem
Misin05G333600.1	Misin05G333700.1
Misin18G030700.1	Misin18G030800.1
Misin19G028900.1	Misin19G029000.1
Misin01G042300.1	Misin02G027300.1	segmental
Misin01G072300.1	Misin02G052700.1
Misin01G091400.1	Misin01G125800.1
Misin01G096600.1	Misin01G128600.1
Misin01G125800.1	Misin02G130400.1
Misin01G128600.1	Misin02G127500.1
Misin01G230100.1	Misin02G460500.1
Misin01G249700.1	Misin01G452600.1
Misin01G262000.1	Misin02G257100.1
Misin01G281400.1	Misin11G165500.1
Misin01G297700.1	Misin01G504000.1
Misin01G368600.1	Misin02G358200.1
Misin01G448800.1	Misin02G440600.1
Misin01G452600.1	Misin02G450000.1
Misin01G471400.1	Misin02G465600.1
Misin01G504000.1	Misin02G289100.1
Misin01G504300.1	Misin02G496400.1
Misin01G516200.1	Misin02G509800.1
Misin02G052700.1	Misin03G022400.1
Misin02G130400.1	Misin14G150600.1
Misin02G232200.1	Misin02G450000.1
Misin02G289100.1	Misin02G496700.1
Misin02G358200.1	Misin03G364400.1
Misin03G022400.1	Misin04G033200.1
Misin03G100100.1	Misin04G111500.1
Misin03G157300.1	Misin04G176200.1
Misin03G242400.1	Misin04G254200.1
Misin03G364400.1	Misin04G399800.1
Misin04G203900.1	Misin07G287300.1
Misin04G215600.1	Misin07G200400.1
Misin05G030000.1	Misin06G010900.1
Misin05G102700.1	Misin06G059300.1
Misin05G222100.1	Misin06G221900.1
Misin05G237400.1	Misin06G208100.1
Misin05G298200.1	Misin06G291700.1
Misin05G311700.1	Misin06G303300.1
Misin05G338100.1	Misin06G337000.1
Misin05G343700.1	Misin06G318000.1
Misin06G124400.1	Misin17G033900.1
Misin06G221900.1	Misin16G229200.1
Misin06G337000.1	Misin16G156100.1
Misin07G039100.1	Misin08G038200.1
Misin07G040300.1	Misin08G040300.1
Misin07G065000.1	Misin08G066500.1
Misin07G097200.1	Misin08G074600.1
Misin07G124400.1	Misin13G046000.1
Misin07G178500.1	MisinT036700.1
Misin07G200400.1	Misin13G199600.1
Misin07G287300.1	Misin13G129000.1
Misin07G495400.1	Misin08G267900.1
Misin07G507100.1	Misin08G294000.1
Misin08G040300.1	Misin18G248600.1
Misin08G066500.1	Misin18G204600.1
Misin08G074600.1	Misin18G166200.1
Misin08G222000.1	Misin11G159500.1
Misin08G294000.1	Misin18G087800.1
Misin09G040500.1	Misin10G027800.1
Misin11G159500.1	Misin12G165000.1
Misin11G165500.1	Misin12G185900.1
Misin11G236900.1	Misin12G250200.1
Misin11G260000.1	Misin12G262800.1
Misin14G150600.1	Misin15G202800.1
Misin16G042500.1	Misin17G033900.1
Misin16G156100.1	Misin17G166800.1
Misin16G203000.1	Misin17G203900.1
Misin16G227400.1	Misin17G240000.1
Misin16G229200.1	Misin17G242100.1
Misin18G030700.1	Misin19G028900.1
Misin18G166200.1	Misin19G161100.1
Misin18G169500.1	Misin19G161100.1
Misin18G179300.1	Misin19G174900.1
Misin18G204600.1	Misin19G201800.1
Misin18G248600.1	Misin19G242200.1
