# Supplementary material for: Genome-Wide Identification and Expression Profile of the HD-Zip Transcription Factor Family Associated with Seed Germination and Abiotic Stress Response in Miscanthus sinensis
Source: Genes (Basel). 2022 Nov 30;13(12):2256. doi: 10.3390/genes13122256 (PMC9777646; doi:10.3390/genes13122256)
Supplement: Supplementary file 1 [file genes-13-02256-s001.zip › Table S5.xlsx]

## Sheet:  MS-AT
Homologous pairs between Miscanthus sinensis and Arabidopsis thaliana
Chr01	Misin01G281400.1	==	AtChr2	transcript:AT2G44910.1
Chr01	Misin01G452600.1	==	AtChr2	transcript:AT2G22430.1
Chr01	Misin01G281400.1	==	AtChr3	transcript:AT3G60390.1
Chr01	Misin01G281400.1	==	AtChr4	transcript:AT4G16780.1
Chr01	Misin01G452600.1	==	AtChr4	transcript:AT4G40060.1
Chr01	Misin01G281400.1	==	AtChr4	transcript:AT4G17460.1
Chr02	Misin02G271800.1	==	AtChr2	transcript:AT2G44910.1
Chr02	Misin02G271800.1	==	AtChr3	transcript:AT3G60390.1
Chr02	Misin02G261500.1	==	AtChr4	transcript:AT4G17710.1
Chr02	Misin02G450000.1	==	AtChr4	transcript:AT4G40060.1
Chr02	Misin02G422100.1	==	AtChr4	transcript:AT4G37790.1
Chr02	Misin02G271800.1	==	AtChr4	transcript:AT4G17460.1
Chr02	Misin02G271800.1	==	AtChr5	transcript:AT5G47370.1
Chr02	Misin02G261500.1	==	AtChr5	transcript:AT5G46880.2
Chr03	Misin03G242400.1	==	AtChr5	transcript:AT5G52170.2
Chr05	Misin05G338100.1	==	AtChr5	transcript:AT5G02030.1
Chr06	Misin06G318000.1	==	AtChr5	transcript:AT5G59340.1
Chr07	Misin07G065000.1	==	AtChr4	transcript:AT4G32040.1
Chr07	Misin07G065000.1	==	AtChr5	transcript:AT5G11060.1
Chr11	Misin11G165500.1	==	AtChr2	transcript:AT2G44910.1
Chr11	Misin11G165500.1	==	AtChr4	transcript:AT4G17460.1
Chr11	Misin11G195000.1	==	AtChr5	transcript:AT5G52170.2
Chr11	Misin11G165500.1	==	AtChr5	transcript:AT5G47370.1
Chr12	Misin12G185900.1	==	AtChr2	transcript:AT2G44910.1
Chr12	Misin12G185900.1	==	AtChr3	transcript:AT3G60390.1
Chr12	Misin12G185900.1	==	AtChr5	transcript:AT5G47370.1
Chr17	Misin17G025700.1	==	AtChr2	transcript:AT2G28610.1
Chr17	Misin17G166800.1	==	AtChr5	transcript:AT5G02030.1

## Sheet: MS-BD
Homologous pairs between Miscanthus sinensis and Bracypodium distachyon
Chr01	Misin01G504000.1	==	1	transcript:KQK23910
Chr01	Misin01G504300.1	==	1	transcript:KQK23915
Chr01	Misin01G448800.1	==	1	transcript:KQK23096
Chr01	Misin01G125800.1	==	1	transcript:KQK13789
Chr01	Misin01G125900.1	==	1	transcript:KQK13790
Chr01	Misin01G128600.1	==	1	transcript:KQK13818
Chr01	Misin01G091400.1	==	1	transcript:KQK13359
Chr01	Misin01G095100.1	==	1	transcript:KQK13422
Chr01	Misin01G072300.1	==	1	transcript:KQK20926
Chr01	Misin01G249700.1	==	1	transcript:KQK23207
Chr01	Misin01G072300.1	==	1	transcript:PNT74064
Chr01	Misin01G452600.1	==	1	transcript:KQK23207
Chr01	Misin01G368600.1	==	1	transcript:KQK14583
Chr01	Misin01G140700.1	==	1	transcript:KQK14011
Chr01	Misin01G230100.1	==	1	transcript:KQK23405
Chr01	Misin01G297700.1	==	1	transcript:KQK23910
Chr01	Misin01G368600.1	==	1	transcript:KQK21876
Chr01	Misin01G504000.1	==	3	transcript:KQJ97586
Chr01	Misin01G297700.1	==	3	transcript:KQJ97586
Chr01	Misin01G281400.1	==	3	transcript:KQJ97808
Chr01	Misin01G125800.1	==	4	transcript:KQJ85629
Chr01	Misin01G140700.1	==	4	transcript:KQJ85820
Chr01	Misin01G281400.1	==	5	transcript:KQJ83922
Chr02	Misin02G052700.1	==	1	transcript:PNT74064
Chr02	Misin02G450000.1	==	1	transcript:KQK23207
Chr02	Misin02G460500.1	==	1	transcript:KQK23405
Chr02	Misin02G289100.1	==	1	transcript:KQK23910
Chr02	Misin02G082800.1	==	1	transcript:KQK13359
Chr02	Misin02G422100.1	==	1	transcript:KQK22747
Chr02	Misin02G130400.1	==	1	transcript:KQK13789
Chr02	Misin02G127500.1	==	1	transcript:KQK13818
Chr02	Misin02G496700.1	==	1	transcript:KQK23910
Chr02	Misin02G496400.1	==	1	transcript:KQK23915
Chr02	Misin02G080500.1	==	1	transcript:KQK13422
Chr02	Misin02G440600.1	==	1	transcript:KQK23096
Chr02	Misin02G358200.1	==	1	transcript:KQK21876
Chr02	Misin02G052700.1	==	1	transcript:KQK20926
Chr02	Misin02G465600.1	==	1	transcript:KQK23477
Chr02	Misin02G289100.1	==	3	transcript:KQJ97586
Chr02	Misin02G422100.1	==	3	transcript:KQJ96197
Chr02	Misin02G271800.1	==	3	transcript:KQJ97808
Chr02	Misin02G197400.1	==	3	transcript:PNT67561
Chr02	Misin02G496700.1	==	3	transcript:KQJ97586
Chr02	Misin02G130400.1	==	4	transcript:KQJ85629
Chr03	Misin03G364400.1	==	1	transcript:KQK21876
Chr03	Misin03G022400.1	==	1	transcript:KQK20926
Chr03	Misin03G364400.1	==	1	transcript:KQK14583
Chr03	Misin03G157300.1	==	3	transcript:KQJ98272
Chr03	Misin03G157300.1	==	4	transcript:KQJ90092
Chr03	Misin03G242400.1	==	4	transcript:KQJ91131
Chr03	Misin03G242400.1	==	5	transcript:KQJ84101
Chr04	Misin04G033200.1	==	1	transcript:KQK20926
Chr04	Misin04G399800.1	==	1	transcript:KQK14583
Chr04	Misin04G334400.1	==	1	transcript:KQK15524
Chr04	Misin04G215600.1	==	1	transcript:KQK23207
Chr04	Misin04G203900.1	==	3	transcript:KQJ98582
Chr04	Misin04G215600.1	==	3	transcript:KQJ98719
Chr04	Misin04G176200.1	==	3	transcript:KQJ98272
Chr04	Misin04G215600.1	==	3	transcript:KQK01491
Chr04	Misin04G203900.1	==	4	transcript:KQJ90458
Chr04	Misin04G215600.1	==	4	transcript:KQJ90600
Chr04	Misin04G254200.1	==	4	transcript:KQJ91131
Chr04	Misin04G176200.1	==	4	transcript:KQJ90092
Chr04	Misin04G257500.1	==	4	transcript:KQJ91150
Chr04	Misin04G254200.1	==	5	transcript:KQJ84101
Chr05	Misin05G298200.1	==	2	transcript:KQK10128
Chr05	Misin05G311700.1	==	2	transcript:PNT73113
Chr05	Misin05G237400.1	==	2	transcript:KQK08942
Chr05	Misin05G030000.1	==	2	transcript:KQK03195
Chr05	Misin05G222100.1	==	2	transcript:KQK09100
Chr05	Misin05G343700.1	==	2	transcript:KQK10509
Chr05	Misin05G338100.1	==	2	transcript:KQK10570
Chr05	Misin05G333600.1	==	2	transcript:KQK10633
Chr05	Misin05G222100.1	==	2	transcript:KQK04862
Chr05	Misin05G338100.1	==	2	transcript:KQK05949
Chr06	Misin06G303300.1	==	2	transcript:PNT73113
Chr06	Misin06G318000.1	==	2	transcript:KQK10509
Chr06	Misin06G124400.1	==	2	transcript:KQK04078
Chr06	Misin06G269600.1	==	2	transcript:PNT72894
Chr06	Misin06G221900.1	==	2	transcript:KQK09100
Chr06	Misin06G337000.1	==	2	transcript:KQK10570
Chr06	Misin06G221900.1	==	2	transcript:KQK04862
Chr06	Misin06G291700.1	==	2	transcript:PNT73017
Chr06	Misin06G337000.1	==	2	transcript:KQK05949
Chr06	Misin06G124400.1	==	2	transcript:KQK07913
Chr07	Misin07G097200.1	==	1	transcript:KQK17968
Chr07	Misin07G507100.1	==	1	transcript:KQK19067
Chr07	Misin07G065000.1	==	1	transcript:KQK16805
Chr07	Misin07G040300.1	==	1	transcript:KQK17346
Chr07	Misin07G039100.1	==	3	transcript:PNT65869
Chr07	Misin07G040300.1	==	3	transcript:PNT65887
Chr07	Misin07G065000.1	==	3	transcript:KQJ93691
Chr07	Misin07G097200.1	==	3	transcript:PNT66210
Chr07	Misin07G146800.1	==	3	transcript:KQJ95743
Chr07	Misin07G200400.1	==	3	transcript:KQJ98719
Chr07	Misin07G495400.1	==	3	transcript:KQK01491
Chr07	Misin07G178500.1	==	3	transcript:PNT66595
Chr07	Misin07G507100.1	==	3	transcript:KQK01691
Chr07	Misin07G287300.1	==	3	transcript:KQJ98582
Chr07	Misin07G314200.1	==	3	transcript:KQJ98272
Chr07	Misin07G124400.1	==	3	transcript:KQJ95130
Chr07	Misin07G200400.1	==	4	transcript:KQJ90600
Chr07	Misin07G287300.1	==	4	transcript:KQJ90458
Chr08	Misin08G066500.1	==	1	transcript:KQK16805
Chr08	Misin08G074600.1	==	1	transcript:KQK17968
Chr08	Misin08G294000.1	==	1	transcript:KQK19067
Chr08	Misin08G040300.1	==	1	transcript:KQK17346
Chr08	Misin08G222000.1	==	3	transcript:KQK00550
Chr08	Misin08G171900.1	==	3	transcript:KQJ99962
Chr08	Misin08G038200.1	==	3	transcript:PNT65869
Chr08	Misin08G040300.1	==	3	transcript:PNT65887
Chr08	Misin08G294000.1	==	3	transcript:KQK01691
Chr08	Misin08G074600.1	==	3	transcript:PNT66210
Chr08	Misin08G267900.1	==	3	transcript:KQK01491
Chr08	Misin08G066500.1	==	3	transcript:KQJ93691
Chr08	Misin08G222000.1	==	5	transcript:KQJ83857
Chr09	Misin09G034300.1	==	4	transcript:PNT64143
Chr11	Misin11G159500.1	==	3	transcript:KQK00550
Chr11	Misin11G195000.1	==	3	transcript:KQK00745
Chr11	Misin11G165500.1	==	3	transcript:KQJ97808
Chr11	Misin11G195000.1	==	4	transcript:KQJ91131
Chr11	Misin11G159500.1	==	5	transcript:KQJ83857
Chr11	Misin11G165500.1	==	5	transcript:KQJ83922
Chr11	Misin11G195000.1	==	5	transcript:KQJ84101
Chr11	Misin11G260000.1	==	5	transcript:KQJ85141
Chr11	Misin11G236900.1	==	5	transcript:KQJ84981
Chr12	Misin12G185900.1	==	3	transcript:KQJ97808
Chr12	Misin12G165000.1	==	3	transcript:KQK00550
Chr12	Misin12G262800.1	==	5	transcript:KQJ85141
Chr12	Misin12G185900.1	==	5	transcript:KQJ83922
Chr12	Misin12G165000.1	==	5	transcript:KQJ83857
Chr12	Misin12G250200.1	==	5	transcript:KQJ84981
Chr13	Misin13G100700.1	==	3	transcript:KQJ98272
Chr13	Misin13G199600.1	==	3	transcript:KQJ98719
Chr13	Misin13G046000.1	==	3	transcript:KQJ95130
Chr13	Misin13G129000.1	==	3	transcript:KQJ98582
Chr13	Misin13G199600.1	==	4	transcript:KQJ90600
Chr13	Misin13G046000.1	==	5	transcript:KQJ84753
Chr14	Misin14G163700.1	==	1	transcript:KQK14011
Chr14	Misin14G150600.1	==	1	transcript:KQK13789
Chr14	Misin14G163700.1	==	4	transcript:KQJ85820
Chr14	Misin14G150600.1	==	4	transcript:KQJ85629
Chr15	Misin15G189700.1	==	1	transcript:KQK14011
Chr15	Misin15G202800.1	==	1	transcript:KQK13789
Chr15	Misin15G189700.1	==	4	transcript:KQJ85820
Chr15	Misin15G202800.1	==	4	transcript:KQJ85629
Chr16	Misin16G042500.1	==	2	transcript:KQK07913
Chr16	Misin16G156100.1	==	2	transcript:KQK05949
Chr16	Misin16G203000.1	==	2	transcript:PNT70908
Chr16	Misin16G229200.1	==	2	transcript:KQK04862
Chr16	Misin16G227400.1	==	2	transcript:KQK04896
Chr16	Misin16G229200.1	==	2	transcript:KQK09100
Chr16	Misin16G227400.1	==	2	transcript:KQK09134
Chr16	Misin16G203000.1	==	2	transcript:KQK09722
Chr17	Misin17G033900.1	==	2	transcript:KQK07913
Chr17	Misin17G166800.1	==	2	transcript:KQK05949
Chr17	Misin17G166800.1	==	2	transcript:KQK10570
Chr17	Misin17G242100.1	==	2	transcript:KQK04862
Chr17	Misin17G240000.1	==	2	transcript:KQK04896
Chr17	Misin17G242100.1	==	2	transcript:KQK09100
Chr17	Misin17G240000.1	==	2	transcript:KQK09134
Chr17	Misin17G203900.1	==	2	transcript:KQK09722
Chr17	Misin17G203900.1	==	2	transcript:PNT70908
Chr17	Misin17G033900.1	==	2	transcript:KQK04078
Chr18	Misin18G248600.1	==	1	transcript:KQK17346
Chr18	Misin18G179300.1	==	1	transcript:PNT75692
Chr18	Misin18G004400.1	==	1	transcript:KQK20028
Chr18	Misin18G166200.1	==	1	transcript:KQK17968
Chr18	Misin18G030700.1	==	1	transcript:PNT76669
Chr18	Misin18G204600.1	==	1	transcript:KQK16805
Chr18	Misin18G087800.1	==	1	transcript:KQK19067
Chr18	Misin18G087800.1	==	3	transcript:KQK01691
Chr18	Misin18G204600.1	==	3	transcript:KQJ93691
Chr18	Misin18G204600.1	==	3	transcript:KQJ93691
Chr18	Misin18G166200.1	==	3	transcript:PNT66210
Chr18	Misin18G248600.1	==	3	transcript:PNT65887
Chr19	Misin19G084600.1	==	1	transcript:KQK19067
Chr19	Misin19G174900.1	==	1	transcript:PNT75692
Chr19	Misin19G242200.1	==	1	transcript:KQK17346
Chr19	Misin19G201800.1	==	1	transcript:KQK16805
Chr19	Misin19G028900.1	==	1	transcript:PNT76669
Chr19	Misin19G161100.1	==	1	transcript:KQK17968
Chr19	Misin19G201800.1	==	3	transcript:KQJ93691
Chr19	Misin19G242200.1	==	3	transcript:PNT65887
Chr19	Misin19G161100.1	==	3	transcript:PNT66210
Chr19	Misin19G084600.1	==	3	transcript:KQK01691

## Sheet: MS-MT
Homologous pairs between Miscanthus sinensis and Medicago truncatula
Chr01	Misin01G281400.1	==	4	transcript:AES90870
Chr01	Misin01G281400.1	==	5	transcript:AES94305
Chr01	Misin01G452600.1	==	8	transcript:KEH20782
Chr02	Misin02G080500.1	==	1	transcript:KEH39968
Chr02	Misin02G197400.1	==	2	transcript:AES67503
Chr02	Misin02G197400.1	==	4	transcript:KEH30037
Chr02	Misin02G450000.1	==	8	transcript:KEH20782
Chr03	Misin03G242400.1	==	1	transcript:AES62546
Chr04	Misin04G254200.1	==	1	transcript:AES62546
Chr05	Misin05G222100.1	==	2	transcript:AES63937
Chr05	Misin05G343700.1	==	4	transcript:KEH30134
Chr05	Misin05G222100.1	==	4	transcript:KEH30946
Chr05	Misin05G333600.1	==	5	transcript:AES99539
Chr06	Misin06G124400.1	==	1	transcript:AES61472
Chr06	Misin06G221900.1	==	2	transcript:AES63937
Chr06	Misin06G318000.1	==	4	transcript:KEH30134
Chr06	Misin06G221900.1	==	4	transcript:KEH30946
Chr06	Misin06G337000.1	==	7	transcript:AES79369
Chr07	Misin07G178500.1	==	2	transcript:AES67250
Chr07	Misin07G065000.1	==	3	transcript:KEH35909
Chr07	Misin07G065000.1	==	4	transcript:KEH32161
Chr11	Misin11G195000.1	==	1	transcript:AES62546
Chr11	Misin11G165500.1	==	4	transcript:AES90870
Chr11	Misin11G195000.1	==	7	transcript:AES80044
Chr11	Misin11G165500.1	==	8	transcript:KEH17820
Chr12	Misin12G185900.1	==	4	transcript:AES90870
Chr12	Misin12G185900.1	==	5	transcript:AES94305
Chr16	Misin16G227400.1	==	2	transcript:KEH36565
Chr16	Misin16G229200.1	==	2	transcript:AES63937
Chr16	Misin16G229200.1	==	4	transcript:KEH30946
Chr16	Misin16G227400.1	==	4	transcript:KEH30988
Chr16	Misin16G156100.1	==	4	transcript:KEH28955
Chr17	Misin17G240000.1	==	2	transcript:KEH36565
Chr17	Misin17G242100.1	==	2	transcript:AES63937
Chr17	Misin17G166800.1	==	4	transcript:KEH28955
Chr17	Misin17G242100.1	==	4	transcript:KEH30946
Chr17	Misin17G240000.1	==	4	transcript:KEH30988
Chr18	Misin18G179300.1	==	3	transcript:AES73671
Chr18	Misin18G204600.1	==	3	transcript:KEH35909
Chr18	Misin18G204600.1	==	4	transcript:KEH32161
Chr19	Misin19G201800.1	==	3	transcript:KEH35909
Chr19	Misin19G174900.1	==	3	transcript:AES73671
Chr19	Misin19G201800.1	==	4	transcript:KEH32161

## Sheet: MS-PH
Homologous pairs between Miscanthus sinensis and Panicum hallii
Chr01	Misin01G072300.1	==	2	transcript:PAN09386
Chr01	Misin01G452600.1	==	2	transcript:PAN12884
Chr01	Misin01G140700.1	==	3	transcript:PAN21875
Chr01	Misin01G125800.1	==	3	transcript:PAN22082
Chr01	Misin01G281400.1	==	7	transcript:PAN39437
Chr01	Misin01G281400.1	==	9	transcript:PAN48470
Chr01	Misin01G297700.1	==	9	transcript:PAN48762
Chr01	Misin01G504000.1	==	9	transcript:PAN51867
Chr01	Misin01G504300.1	==	9	transcript:PAN51873
Chr01	Misin01G091400.1	==	9	transcript:PVH31270
Chr01	Misin01G095100.1	==	9	transcript:PAN45249
Chr01	Misin01G125800.1	==	9	transcript:PAN45696
Chr01	Misin01G125900.1	==	9	transcript:PAN45698
Chr01	Misin01G128600.1	==	9	transcript:PAN45729
Chr01	Misin01G448800.1	==	9	transcript:PAN51050
Chr01	Misin01G249700.1	==	9	transcript:PAN47403
Chr01	Misin01G262000.1	==	9	transcript:PAN48132
Chr01	Misin01G072300.1	==	9	transcript:PAN44792
Chr01	Misin01G516200.1	==	9	transcript:PAN52015
Chr01	Misin01G452600.1	==	9	transcript:PAN51159
Chr01	Misin01G140700.1	==	9	transcript:PAN45988
Chr01	Misin01G230100.1	==	9	transcript:PAN51356
Chr01	Misin01G297700.1	==	9	transcript:PAN51867
Chr01	Misin01G471400.1	==	9	transcript:PAN51426
Chr01	Misin01G504000.1	==	9	transcript:PAN48762
Chr01	Misin01G230100.1	==	9	transcript:PAN47565
Chr01	Misin01G368600.1	==	9	transcript:PAN49879
Chr02	Misin02G052700.1	==	2	transcript:PAN09386
Chr02	Misin02G358200.1	==	2	transcript:PAN15491
Chr02	Misin02G130400.1	==	3	transcript:PAN22082
Chr02	Misin02G052700.1	==	9	transcript:PAN44792
Chr02	Misin02G082800.1	==	9	transcript:PVH31270
Chr02	Misin02G450000.1	==	9	transcript:PAN51159
Chr02	Misin02G460500.1	==	9	transcript:PAN51356
Chr02	Misin02G261500.1	==	9	transcript:PAN48258
Chr02	Misin02G509800.1	==	9	transcript:PAN52015
Chr02	Misin02G197400.1	==	9	transcript:PAN46838
Chr02	Misin02G289100.1	==	9	transcript:PAN51867
Chr02	Misin02G496700.1	==	9	transcript:PAN48762
Chr02	Misin02G223900.1	==	9	transcript:PAN47565
Chr02	Misin02G422100.1	==	9	transcript:PAN50766
Chr02	Misin02G450000.1	==	9	transcript:PAN47403
Chr02	Misin02G257100.1	==	9	transcript:PAN50766
Chr02	Misin02G130400.1	==	9	transcript:PAN45696
Chr02	Misin02G127500.1	==	9	transcript:PAN45729
Chr02	Misin02G496700.1	==	9	transcript:PAN51867
Chr02	Misin02G496400.1	==	9	transcript:PAN51873
Chr02	Misin02G289100.1	==	9	transcript:PAN48762
Chr02	Misin02G080500.1	==	9	transcript:PAN45249
Chr02	Misin02G440600.1	==	9	transcript:PAN51050
Chr02	Misin02G358200.1	==	9	transcript:PAN49879
Chr02	Misin02G465600.1	==	9	transcript:PAN51426
Chr02	Misin02G232200.1	==	9	transcript:PAN51159
Chr02	Misin02G271800.1	==	9	transcript:PAN48470
Chr03	Misin03G157300.1	==	2	transcript:PVH64367
Chr03	Misin03G364400.1	==	2	transcript:PAN15491
Chr03	Misin03G242400.1	==	2	transcript:PAN13464
Chr03	Misin03G022400.1	==	2	transcript:PAN09386
Chr03	Misin03G100100.1	==	2	transcript:PAN10645
Chr03	Misin03G157300.1	==	6	transcript:PAN35267
Chr03	Misin03G242400.1	==	7	transcript:PAN39649
Chr03	Misin03G364400.1	==	9	transcript:PAN49879
Chr04	Misin04G203900.1	==	2	transcript:PAN12691
Chr04	Misin04G215600.1	==	2	transcript:PAN12884
Chr04	Misin04G254200.1	==	2	transcript:PAN13464
Chr04	Misin04G334400.1	==	2	transcript:PAN14647
Chr04	Misin04G176200.1	==	2	transcript:PVH64367
Chr04	Misin04G033200.1	==	2	transcript:PAN09386
Chr04	Misin04G257500.1	==	2	transcript:PAN13485
Chr04	Misin04G399800.1	==	2	transcript:PAN15491
Chr04	Misin04G203900.1	==	6	transcript:PAN35746
Chr04	Misin04G215600.1	==	6	transcript:PAN35867
Chr04	Misin04G176200.1	==	6	transcript:PAN35267
Chr04	Misin04G254200.1	==	7	transcript:PAN39649
Chr04	Misin04G215600.1	==	9	transcript:PAN51159
Chr05	Misin05G222100.1	==	3	transcript:PAN18122
Chr05	Misin05G338100.1	==	3	transcript:PAN19195
Chr05	Misin05G222100.1	==	5	transcript:PAN29288
Chr05	Misin05G333600.1	==	5	transcript:PAN27510
Chr05	Misin05G338100.1	==	5	transcript:PAN27591
Chr05	Misin05G343700.1	==	5	transcript:PAN27658
Chr05	Misin05G102700.1	==	5	transcript:PAN31920
Chr05	Misin05G030000.1	==	5	transcript:PAN32779
Chr05	Misin05G298200.1	==	5	transcript:PAN28068
Chr05	Misin05G311700.1	==	5	transcript:PAN27853
Chr05	Misin05G237400.1	==	5	transcript:PAN29476
Chr06	Misin06G221900.1	==	3	transcript:PAN18122
Chr06	Misin06G337000.1	==	3	transcript:PAN19195
Chr06	Misin06G124400.1	==	3	transcript:PAN17067
Chr06	Misin06G059300.1	==	5	transcript:PAN31920
Chr06	Misin06G221900.1	==	5	transcript:PAN29288
Chr06	Misin06G337000.1	==	5	transcript:PAN27591
Chr06	Misin06G010900.1	==	5	transcript:PAN32779
Chr06	Misin06G291700.1	==	5	transcript:PAN28068
Chr06	Misin06G318000.1	==	5	transcript:PAN27658
Chr06	Misin06G303300.1	==	5	transcript:PAN27853
Chr06	Misin06G124400.1	==	5	transcript:PAN31103
Chr06	Misin06G269600.1	==	5	transcript:PVH38017
Chr07	Misin07G039100.1	==	1	transcript:PAN04003
Chr07	Misin07G040300.1	==	1	transcript:PAN04023
Chr07	Misin07G065000.1	==	1	transcript:PVH65733
Chr07	Misin07G097200.1	==	1	transcript:PAN04812
Chr07	Misin07G507100.1	==	1	transcript:PAN08474
Chr07	Misin07G495400.1	==	1	transcript:PAN08180
Chr07	Misin07G200400.1	==	2	transcript:PAN12884
Chr07	Misin07G287300.1	==	2	transcript:PAN12691
Chr07	Misin07G065000.1	==	4	transcript:PAN23108
Chr07	Misin07G507100.1	==	4	transcript:PAN25247
Chr07	Misin07G097200.1	==	4	transcript:PVH47661
Chr07	Misin07G146800.1	==	6	transcript:PVH36501
Chr07	Misin07G200400.1	==	6	transcript:PAN35867
Chr07	Misin07G178500.1	==	6	transcript:PAN33508
Chr07	Misin07G124400.1	==	6	transcript:PAN33927
Chr07	Misin07G314200.1	==	6	transcript:PAN35267
Chr07	Misin07G287300.1	==	6	transcript:PAN35746
Chr08	Misin08G222000.1	==	1	transcript:PAN07346
Chr08	Misin08G171900.1	==	1	transcript:PAN06585
Chr08	Misin08G038200.1	==	1	transcript:PAN04003
Chr08	Misin08G040300.1	==	1	transcript:PAN04023
Chr08	Misin08G074600.1	==	1	transcript:PAN04812
Chr08	Misin08G294000.1	==	1	transcript:PAN08474
Chr08	Misin08G066500.1	==	1	transcript:PVH65733
Chr08	Misin08G267900.1	==	1	transcript:PAN08180
Chr08	Misin08G294000.1	==	4	transcript:PAN25247
Chr08	Misin08G074600.1	==	4	transcript:PVH47661
Chr08	Misin08G066500.1	==	4	transcript:PAN23108
Chr08	Misin08G222000.1	==	7	transcript:PAN39357
Chr09	Misin09G034300.1	==	8	transcript:PAN41303
Chr11	Misin11G159500.1	==	1	transcript:PAN07346
Chr11	Misin11G195000.1	==	2	transcript:PAN13464
Chr11	Misin11G236900.1	==	7	transcript:PAN40441
Chr11	Misin11G159500.1	==	7	transcript:PAN39357
Chr11	Misin11G165500.1	==	7	transcript:PAN39437
Chr11	Misin11G195000.1	==	7	transcript:PAN39649
Chr11	Misin11G260000.1	==	7	transcript:PAN40596
Chr11	Misin11G236900.1	==	7	transcript:PAN40596
Chr11	Misin11G044700.1	==	7	transcript:PVH35152
Chr11	Misin11G165500.1	==	9	transcript:PAN48470
Chr12	Misin12G165000.1	==	1	transcript:PAN07346
Chr12	Misin12G250200.1	==	7	transcript:PAN40441
Chr12	Misin12G262800.1	==	7	transcript:PAN40596
Chr12	Misin12G185900.1	==	7	transcript:PAN39437
Chr12	Misin12G165000.1	==	7	transcript:PAN39357
Chr13	Misin13G199600.1	==	2	transcript:PAN12884
Chr13	Misin13G046000.1	==	6	transcript:PAN33927
Chr13	Misin13G100700.1	==	6	transcript:PAN35267
Chr13	Misin13G199600.1	==	6	transcript:PAN35867
Chr13	Misin13G129000.1	==	6	transcript:PAN35746
Chr13	Misin13G046000.1	==	7	transcript:PAN40214
Chr14	Misin14G163700.1	==	3	transcript:PAN21875
Chr14	Misin14G150600.1	==	3	transcript:PAN22082
Chr14	Misin14G163700.1	==	9	transcript:PAN45988
Chr14	Misin14G150600.1	==	9	transcript:PAN45696
Chr15	Misin15G189700.1	==	3	transcript:PAN21875
Chr15	Misin15G189700.1	==	9	transcript:PAN45988
Chr15	Misin15G202800.1	==	9	transcript:PAN45696
Chr16	Misin16G042500.1	==	3	transcript:PAN17067
Chr16	Misin16G156100.1	==	3	transcript:PAN19195
Chr16	Misin16G229200.1	==	3	transcript:PAN18122
Chr16	Misin16G227400.1	==	3	transcript:PAN18152
Chr16	Misin16G203000.1	==	3	transcript:PAN18573
Chr16	Misin16G229200.1	==	5	transcript:PAN29288
Chr16	Misin16G203000.1	==	5	transcript:PAN28541
Chr17	Misin17G025700.1	==	3	transcript:PAN16976
Chr17	Misin17G033900.1	==	3	transcript:PAN17067
Chr17	Misin17G166800.1	==	3	transcript:PAN19195
Chr17	Misin17G242100.1	==	3	transcript:PAN18122
Chr17	Misin17G240000.1	==	3	transcript:PAN18152
Chr17	Misin17G040000.1	==	3	transcript:PAN16976
Chr17	Misin17G242100.1	==	5	transcript:PAN29288
Chr17	Misin17G203900.1	==	5	transcript:PAN28541
Chr17	Misin17G033900.1	==	5	transcript:PAN31103
Chr17	Misin17G166800.1	==	5	transcript:PAN27591
Chr18	Misin18G204600.1	==	1	transcript:PVH65733
Chr18	Misin18G087800.1	==	1	transcript:PAN08474
Chr18	Misin18G166200.1	==	1	transcript:PAN04812
Chr18	Misin18G248600.1	==	1	transcript:PAN04023
Chr18	Misin18G204600.1	==	4	transcript:PAN23108
Chr18	Misin18G179300.1	==	4	transcript:PAN23441
Chr18	Misin18G004400.1	==	4	transcript:PAN26193
Chr18	Misin18G248600.1	==	4	transcript:PAN22572
Chr18	Misin18G030700.1	==	4	transcript:PAN25894
Chr18	Misin18G166200.1	==	4	transcript:PVH47661
Chr18	Misin18G087800.1	==	4	transcript:PAN25247
Chr19	Misin19G242200.1	==	1	transcript:PAN04023
Chr19	Misin19G201800.1	==	1	transcript:PVH65733
Chr19	Misin19G084600.1	==	1	transcript:PAN08474
Chr19	Misin19G161100.1	==	1	transcript:PAN04812
Chr19	Misin19G242200.1	==	4	transcript:PAN22572
Chr19	Misin19G201800.1	==	4	transcript:PAN23108
Chr19	Misin19G084600.1	==	4	transcript:PAN25247
Chr19	Misin19G174900.1	==	4	transcript:PAN23441
Chr19	Misin19G028900.1	==	4	transcript:PAN25894
Chr19	Misin19G161100.1	==	4	transcript:PVH47661

## Sheet: MS-SS
Homologous pairs between Miscanthus sinensis and Saccharun spontaneum
Chr01	Misin01G140700.1	==	1A	transcript:Sspon.01G0024110-1A-mRNA-1
Chr01	Misin01G297700.1	==	1A	transcript:Sspon.01G0001400-1A-mRNA-1
Chr01	Misin01G471400.1	==	1A	transcript:Sspon.01G0003770-1A-mRNA-1
Chr01	Misin01G091400.1	==	1A	transcript:Sspon.01G0026170-1A-mRNA-1
Chr01	Misin01G504300.1	==	1A	transcript:Sspon.01G0001380-2P-mRNA-1
Chr01	Misin01G504000.1	==	1A	transcript:Sspon.01G0001400-1A-mRNA-1
Chr01	Misin01G281400.1	==	1A	transcript:Sspon.01G0014330-1A-mRNA-1
Chr01	Misin01G368600.1	==	1A	transcript:Sspon.01G0008800-1A-mRNA-1
Chr01	Misin01G448800.1	==	1A	transcript:Sspon.01G0005450-1A-mRNA-1
Chr01	Misin01G516200.1	==	1B	transcript:Sspon.01G0000520-2B-mRNA-1
Chr01	Misin01G471400.1	==	1B	transcript:Sspon.01G0003770-2B-mRNA-1
Chr01	Misin01G297700.1	==	1B	transcript:Sspon.01G0001400-2B-mRNA-1
Chr01	Misin01G230100.1	==	1B	transcript:Sspon.01G0017610-2B-mRNA-1
Chr01	Misin01G504300.1	==	1B	transcript:Sspon.01G0001370-2B-mRNA-1
Chr01	Misin01G504000.1	==	1B	transcript:Sspon.01G0001400-2B-mRNA-1
Chr01	Misin01G125900.1	==	1B	transcript:Sspon.01G0046220-1B-mRNA-1
Chr01	Misin01G125900.1	==	1C	transcript:Sspon.01G0046220-2C-mRNA-1
Chr01	Misin01G128600.1	==	1C	transcript:Sspon.01G0025180-2C-mRNA-1
Chr01	Misin01G297700.1	==	1C	transcript:Sspon.01G0001400-3C-mRNA-1
Chr01	Misin01G297700.1	==	1C	transcript:Sspon.01G0001400-2P-mRNA-1
Chr01	Misin01G262000.1	==	1C	transcript:Sspon.01G0015670-3C-mRNA-1
Chr01	Misin01G230100.1	==	1C	transcript:Sspon.01G0054630-1C-mRNA-1
Chr01	Misin01G504000.1	==	1C	transcript:Sspon.01G0001400-3C-mRNA-1
Chr01	Misin01G504000.1	==	1C	transcript:Sspon.01G0001400-2P-mRNA-1
Chr01	Misin01G230100.1	==	1D	transcript:Sspon.01G0017610-1P-mRNA-1
Chr01	Misin01G471400.1	==	1D	transcript:Sspon.01G0003770-4D-mRNA-1
Chr01	Misin01G297700.1	==	1D	transcript:Sspon.01G0001400-3P-mRNA-1
Chr01	Misin01G368600.1	==	1D	transcript:Sspon.01G0058310-1D-mRNA-1
Chr01	Misin01G504000.1	==	1D	transcript:Sspon.01G0001400-3P-mRNA-1
Chr01	Misin01G096600.1	==	1D	transcript:Sspon.01G0027730-3D-mRNA-1
Chr01	Misin01G140700.1	==	2A	transcript:Sspon.02G0031250-1P-mRNA-1
Chr01	Misin01G072300.1	==	2A	transcript:Sspon.01G0028940-1P-mRNA-1
Chr01	Misin01G140700.1	==	2C	transcript:Sspon.02G0031250-2C-mRNA-1
Chr01	Misin01G368600.1	==	2D	transcript:Sspon.02G0055350-1D-mRNA-1
Chr02	Misin02G496700.1	==	1A	transcript:Sspon.01G0001400-1A-mRNA-1
Chr02	Misin02G271800.1	==	1A	transcript:Sspon.01G0014330-1A-mRNA-1
Chr02	Misin02G052700.1	==	1A	transcript:Sspon.01G0028940-1A-mRNA-1
Chr02	Misin02G358200.1	==	1A	transcript:Sspon.01G0008800-1A-mRNA-1
Chr02	Misin02G465600.1	==	1A	transcript:Sspon.01G0003770-1A-mRNA-1
Chr02	Misin02G289100.1	==	1A	transcript:Sspon.01G0001400-1A-mRNA-1
Chr02	Misin02G496700.1	==	1B	transcript:Sspon.01G0001400-2B-mRNA-1
Chr02	Misin02G232200.1	==	1B	transcript:Sspon.01G0042890-1B-mRNA-1
Chr02	Misin02G465600.1	==	1B	transcript:Sspon.01G0003770-2B-mRNA-1
Chr02	Misin02G130400.1	==	1B	transcript:Sspon.01G0046220-1B-mRNA-1
Chr02	Misin02G223900.1	==	1B	transcript:Sspon.01G0017610-2B-mRNA-1
Chr02	Misin02G509800.1	==	1B	transcript:Sspon.01G0000520-2B-mRNA-1
Chr02	Misin02G289100.1	==	1B	transcript:Sspon.01G0001400-2B-mRNA-1
Chr02	Misin02G422100.1	==	1B	transcript:Sspon.01G0036440-1P-mRNA-1
Chr02	Misin02G257100.1	==	1B	transcript:Sspon.01G0015670-2B-mRNA-1
Chr02	Misin02G496700.1	==	1C	transcript:Sspon.01G0001400-3C-mRNA-1
Chr02	Misin02G197400.1	==	1C	transcript:Sspon.01G0019630-3C-mRNA-1
Chr02	Misin02G223900.1	==	1C	transcript:Sspon.01G0054630-1C-mRNA-1
Chr02	Misin02G509800.1	==	1C	transcript:Sspon.01G0000520-3C-mRNA-1
Chr02	Misin02G289100.1	==	1C	transcript:Sspon.01G0001400-2P-mRNA-1
Chr02	Misin02G261500.1	==	1C	transcript:Sspon.01G0015190-3C-mRNA-1
Chr02	Misin02G257100.1	==	1C	transcript:Sspon.01G0015670-3C-mRNA-1
Chr02	Misin02G232200.1	==	1C	transcript:Sspon.01G0054630-1C-mRNA-1
Chr02	Misin02G130400.1	==	1C	transcript:Sspon.01G0046220-2C-mRNA-1
Chr02	Misin02G127500.1	==	1C	transcript:Sspon.01G0025180-2C-mRNA-1
Chr02	Misin02G289100.1	==	1C	transcript:Sspon.01G0001400-3C-mRNA-1
Chr02	Misin02G422100.1	==	1C	transcript:Sspon.01G0036440-2C-mRNA-1
Chr02	Misin02G422100.1	==	1C	transcript:Sspon.01G0015670-3C-mRNA-1
Chr02	Misin02G496700.1	==	1D	transcript:Sspon.01G0001400-3P-mRNA-1
Chr02	Misin02G027300.1	==	1D	transcript:Sspon.01G0062370-1D-mRNA-1
Chr02	Misin02G082800.1	==	1D	transcript:Sspon.01G0026170-3D-mRNA-1
Chr02	Misin02G460500.1	==	1D	transcript:Sspon.01G0017610-1P-mRNA-1
Chr02	Misin02G422100.1	==	1D	transcript:Sspon.01G0036440-2P-mRNA-1
Chr02	Misin02G465600.1	==	1D	transcript:Sspon.01G0003770-4D-mRNA-1
Chr02	Misin02G133900.1	==	2A	transcript:Sspon.02G0031250-1P-mRNA-1
Chr02	Misin02G133900.1	==	2C	transcript:Sspon.02G0031250-2C-mRNA-1
Chr03	Misin03G364400.1	==	1A	transcript:Sspon.01G0008800-1A-mRNA-1
Chr03	Misin03G022400.1	==	1A	transcript:Sspon.01G0028940-1A-mRNA-1
Chr03	Misin03G022400.1	==	2A	transcript:Sspon.01G0028940-1P-mRNA-1
Chr03	Misin03G242400.1	==	2A	transcript:Sspon.02G0009710-1A-mRNA-1
Chr03	Misin03G312200.1	==	2A	transcript:Sspon.02G0004420-1A-mRNA-1
Chr03	Misin03G157300.1	==	2A	transcript:Sspon.02G0015460-1A-mRNA-1
Chr03	Misin03G022400.1	==	2B	transcript:Sspon.01G0028940-3P-mRNA-1
Chr03	Misin03G242400.1	==	2B	transcript:Sspon.02G0009710-2B-mRNA-1
Chr03	Misin03G242400.1	==	2C	transcript:Sspon.02G0009710-3C-mRNA-1
Chr03	Misin03G022400.1	==	2C	transcript:Sspon.01G0028940-3C-mRNA-1
Chr03	Misin03G157300.1	==	2C	transcript:Sspon.02G0015460-3C-mRNA-1
Chr03	Misin03G242400.1	==	2D	transcript:Sspon.02G0009710-4D-mRNA-1
Chr03	Misin03G364400.1	==	2D	transcript:Sspon.02G0055350-1D-mRNA-1
Chr03	Misin03G100100.1	==	2D	transcript:Sspon.02G0020150-4D-mRNA-1
Chr03	Misin03G022400.1	==	2D	transcript:Sspon.01G0028940-4P-mRNA-1
Chr03	Misin03G157300.1	==	6D	transcript:Sspon.06G0021910-2D-mRNA-1
Chr04	Misin04G399800.1	==	1A	transcript:Sspon.01G0008800-1A-mRNA-1
Chr04	Misin04G399800.1	==	1D	transcript:Sspon.01G0058310-1D-mRNA-1
Chr04	Misin04G254200.1	==	2A	transcript:Sspon.02G0009710-1A-mRNA-1
Chr04	Misin04G334400.1	==	2A	transcript:Sspon.02G0004420-1A-mRNA-1
Chr04	Misin04G176200.1	==	2A	transcript:Sspon.02G0015460-1A-mRNA-1
Chr04	Misin04G215600.1	==	2A	transcript:Sspon.02G0012640-1A-mRNA-1
Chr04	Misin04G215600.1	==	2B	transcript:Sspon.02G0012640-2B-mRNA-1
Chr04	Misin04G254200.1	==	2B	transcript:Sspon.02G0009710-2B-mRNA-1
Chr04	Misin04G176200.1	==	2C	transcript:Sspon.02G0015460-3C-mRNA-1
Chr04	Misin04G257500.1	==	2C	transcript:Sspon.02G0009520-2C-mRNA-1
Chr04	Misin04G254200.1	==	2C	transcript:Sspon.02G0009710-3C-mRNA-1
Chr04	Misin04G033200.1	==	2C	transcript:Sspon.01G0028940-3C-mRNA-1
Chr04	Misin04G257500.1	==	2D	transcript:Sspon.02G0009520-3D-mRNA-1
Chr04	Misin04G033200.1	==	2D	transcript:Sspon.01G0028940-4P-mRNA-1
Chr04	Misin04G254200.1	==	2D	transcript:Sspon.02G0009710-4D-mRNA-1
Chr04	Misin04G111500.1	==	2D	transcript:Sspon.02G0020150-4D-mRNA-1
Chr04	Misin04G334400.1	==	2D	transcript:Sspon.02G0004420-1P-mRNA-1
Chr04	Misin04G176200.1	==	6B	transcript:Sspon.06G0021910-1B-mRNA-1
Chr04	Misin04G203900.1	==	6C	transcript:Sspon.02G0013660-2P-mRNA-1
Chr04	Misin04G203900.1	==	6D	transcript:Sspon.02G0013660-3D-mRNA-1
Chr05	Misin05G311700.1	==	3A	transcript:Sspon.03G0003900-1A-mRNA-1
Chr05	Misin05G333600.1	==	3C	transcript:Sspon.03G0002400-3C-mRNA-1
Chr05	Misin05G030000.1	==	3C	transcript:Sspon.03G0036850-2C-mRNA-1
Chr05	Misin05G298200.1	==	3C	transcript:Sspon.03G0040560-1C-mRNA-1
Chr05	Misin05G102700.1	==	3D	transcript:Sspon.03G0043250-2D-mRNA-1
Chr05	Misin05G343700.1	==	3D	transcript:Sspon.03G0039890-2D-mRNA-1
Chr05	Misin05G333600.1	==	3D	transcript:Sspon.03G0039890-2D-mRNA-1
Chr05	Misin05G338100.1	==	7A	transcript:Sspon.07G0006620-1A-mRNA-1
Chr05	Misin05G222100.1	==	7D	transcript:Sspon.03G0009420-2D-mRNA-1
Chr06	Misin06G303300.1	==	3A	transcript:Sspon.03G0003900-1A-mRNA-1
Chr06	Misin06G269600.1	==	3A	transcript:Sspon.03G0006030-1A-mRNA-1
Chr06	Misin06G269600.1	==	3B	transcript:Sspon.03G0006030-2B-mRNA-1
Chr06	Misin06G010900.1	==	3C	transcript:Sspon.03G0036850-2C-mRNA-1
Chr06	Misin06G303300.1	==	3C	transcript:Sspon.03G0003900-2C-mRNA-1
Chr06	Misin06G269600.1	==	3C	transcript:Sspon.03G0006030-3C-mRNA-1
Chr06	Misin06G059300.1	==	3D	transcript:Sspon.03G0043250-2D-mRNA-1
Chr06	Misin06G318000.1	==	3D	transcript:Sspon.03G0039890-2D-mRNA-1
Chr06	Misin06G269600.1	==	3D	transcript:Sspon.03G0006030-4D-mRNA-1
Chr06	Misin06G337000.1	==	7A	transcript:Sspon.07G0006620-1A-mRNA-1
Chr07	Misin07G200400.1	==	2A	transcript:Sspon.02G0012640-1A-mRNA-1
Chr07	Misin07G507100.1	==	4A	transcript:Sspon.04G0002490-1A-mRNA-1
Chr07	Misin07G065000.1	==	4B	transcript:Sspon.08G0004940-2B-mRNA-1
Chr07	Misin07G040300.1	==	4B	transcript:Sspon.04G0018340-2B-mRNA-1
Chr07	Misin07G097200.1	==	4C	transcript:Sspon.04G0027350-2C-mRNA-1
Chr07	Misin07G039100.1	==	4D	transcript:Sspon.04G0034160-2D-mRNA-1
Chr07	Misin07G507100.1	==	4D	transcript:Sspon.04G0002490-3D-mRNA-1
Chr07	Misin07G097200.1	==	4D	transcript:Sspon.04G0027350-3D-mRNA-1
Chr07	Misin07G124400.1	==	6A	transcript:Sspon.06G0009850-1P-mRNA-1
Chr07	Misin07G287300.1	==	6C	transcript:Sspon.02G0013660-2P-mRNA-1
Chr07	Misin07G124400.1	==	6C	transcript:Sspon.06G0009850-2C-mRNA-1
Chr07	Misin07G287300.1	==	6D	transcript:Sspon.02G0013660-3D-mRNA-1
Chr07	Misin07G146800.1	==	6D	transcript:Sspon.06G0008420-3D-mRNA-1
Chr07	Misin07G065000.1	==	8B	transcript:Sspon.08G0019390-1B-mRNA-1
Chr07	Misin07G097200.1	==	8B	transcript:Sspon.08G0007230-2B-mRNA-1
Chr07	Misin07G097200.1	==	8C	transcript:Sspon.08G0007230-3C-mRNA-1
Chr07	Misin07G040300.1	==	8C	transcript:Sspon.08G0002490-2C-mRNA-1
Chr08	Misin08G294000.1	==	4A	transcript:Sspon.04G0002490-1A-mRNA-1
Chr08	Misin08G222000.1	==	4A	transcript:Sspon.04G0007240-1A-mRNA-1
Chr08	Misin08G066500.1	==	4B	transcript:Sspon.08G0004940-2B-mRNA-1
Chr08	Misin08G040300.1	==	4B	transcript:Sspon.04G0018340-2B-mRNA-1
Chr08	Misin08G074600.1	==	4C	transcript:Sspon.04G0027350-2C-mRNA-1
Chr08	Misin08G171900.1	==	4C	transcript:Sspon.04G0010140-2C-mRNA-1
Chr08	Misin08G074600.1	==	4D	transcript:Sspon.04G0027350-3D-mRNA-1
Chr08	Misin08G294000.1	==	4D	transcript:Sspon.04G0002490-3D-mRNA-1
Chr08	Misin08G038200.1	==	4D	transcript:Sspon.04G0034160-2D-mRNA-1
Chr08	Misin08G222000.1	==	5B	transcript:Sspon.04G0007240-2P-mRNA-1
Chr08	Misin08G222000.1	==	5C	transcript:Sspon.04G0007240-3P-mRNA-1
Chr08	Misin08G066500.1	==	8B	transcript:Sspon.08G0019390-1B-mRNA-1
Chr08	Misin08G074600.1	==	8B	transcript:Sspon.08G0007230-2B-mRNA-1
Chr08	Misin08G040300.1	==	8C	transcript:Sspon.08G0002490-2C-mRNA-1
Chr08	Misin08G074600.1	==	8C	transcript:Sspon.08G0007230-3C-mRNA-1
Chr09	Misin09G034300.1	==	5A	transcript:Sspon.05G0018950-1A-mRNA-1
Chr09	Misin09G040500.1	==	5B	transcript:Sspon.05G0029830-1B-mRNA-1
Chr09	Misin09G034300.1	==	5D	transcript:Sspon.05G0018950-3D-mRNA-1
Chr11	Misin11G159500.1	==	4A	transcript:Sspon.04G0007240-1A-mRNA-1
Chr11	Misin11G236900.1	==	5A	transcript:Sspon.05G0002350-1A-mRNA-1
Chr11	Misin11G260000.1	==	5A	transcript:Sspon.05G0001890-1A-mRNA-1
Chr11	Misin11G195000.1	==	5B	transcript:Sspon.05G0023840-1B-mRNA-1
Chr11	Misin11G236900.1	==	5B	transcript:Sspon.05G0001890-2B-mRNA-1
Chr11	Misin11G260000.1	==	5B	transcript:Sspon.05G0001890-2B-mRNA-1
Chr11	Misin11G236900.1	==	5B	transcript:Sspon.05G0002350-2B-mRNA-1
Chr11	Misin11G159500.1	==	5B	transcript:Sspon.04G0007240-2P-mRNA-1
Chr11	Misin11G044700.1	==	5C	transcript:Sspon.05G0013280-1T-mRNA-1
Chr11	Misin11G159500.1	==	5C	transcript:Sspon.04G0007240-3P-mRNA-1
Chr11	Misin11G195000.1	==	5D	transcript:Sspon.05G0023840-2D-mRNA-1
Chr11	Misin11G236900.1	==	5D	transcript:Sspon.05G0002350-4D-mRNA-1
Chr11	Misin11G165500.1	==	5D	transcript:Sspon.05G0005870-4D-mRNA-1
Chr12	Misin12G165000.1	==	4A	transcript:Sspon.04G0007240-1A-mRNA-1
Chr12	Misin12G262800.1	==	5A	transcript:Sspon.05G0001890-1A-mRNA-1
Chr12	Misin12G250200.1	==	5A	transcript:Sspon.05G0002350-1A-mRNA-1
Chr12	Misin12G165000.1	==	5B	transcript:Sspon.04G0007240-2P-mRNA-1
Chr12	Misin12G262800.1	==	5B	transcript:Sspon.05G0001890-2B-mRNA-1
Chr12	Misin12G250200.1	==	5B	transcript:Sspon.05G0002350-2B-mRNA-1
Chr12	Misin12G165000.1	==	5C	transcript:Sspon.04G0007240-3P-mRNA-1
Chr12	Misin12G185900.1	==	5D	transcript:Sspon.05G0005870-4D-mRNA-1
Chr12	Misin12G250200.1	==	5D	transcript:Sspon.05G0002350-4D-mRNA-1
Chr13	Misin13G199600.1	==	2A	transcript:Sspon.02G0012640-1A-mRNA-1
Chr13	Misin13G046000.1	==	5D	transcript:Sspon.05G0030790-2D-mRNA-1
Chr13	Misin13G100700.1	==	6B	transcript:Sspon.06G0021910-1B-mRNA-1
Chr13	Misin13G046000.1	==	6C	transcript:Sspon.06G0009850-2C-mRNA-1
Chr13	Misin13G100700.1	==	6D	transcript:Sspon.06G0021910-2D-mRNA-1
Chr14	Misin14G163700.1	==	2A	transcript:Sspon.02G0031250-1P-mRNA-1
Chr14	Misin14G150600.1	==	2A	transcript:Sspon.02G0032420-1A-mRNA-1
Chr14	Misin14G163700.1	==	2B	transcript:Sspon.02G0045140-1B-mRNA-1
Chr14	Misin14G163700.1	==	2C	transcript:Sspon.02G0031250-2C-mRNA-1
Chr14	Misin14G163700.1	==	2D	transcript:Sspon.02G0031250-3D-mRNA-1
Chr15	Misin15G202800.1	==	2A	transcript:Sspon.02G0032420-1A-mRNA-1
Chr15	Misin15G190200.1	==	2A	transcript:Sspon.02G0031230-1A-mRNA-1
Chr15	Misin15G189700.1	==	2A	transcript:Sspon.02G0031250-1P-mRNA-1
Chr15	Misin15G190200.1	==	2B	transcript:Sspon.02G0031230-2B-mRNA-1
Chr15	Misin15G189700.1	==	2B	transcript:Sspon.02G0045140-1B-mRNA-1
Chr15	Misin15G190200.1	==	2C	transcript:Sspon.02G0031230-3C-mRNA-1
Chr15	Misin15G189700.1	==	2D	transcript:Sspon.02G0031250-3D-mRNA-1
Chr15	Misin15G190200.1	==	2D	transcript:Sspon.02G0031230-4D-mRNA-1
Chr16	Misin16G227400.1	==	3B	transcript:Sspon.03G0031960-1P-mRNA-1
Chr16	Misin16G227400.1	==	3C	transcript:Sspon.03G0031960-2C-mRNA-1
Chr16	Misin16G156100.1	==	7A	transcript:Sspon.07G0006620-1A-mRNA-1
Chr16	Misin16G203000.1	==	7A	transcript:Sspon.07G0004110-1A-mRNA-1
Chr16	Misin16G203000.1	==	7B	transcript:Sspon.07G0022560-1B-mRNA-1
Chr16	Misin16G203000.1	==	7C	transcript:Sspon.07G0022560-2P-mRNA-1
Chr16	Misin16G229200.1	==	7D	transcript:Sspon.03G0009420-2D-mRNA-1
Chr16	Misin16G203000.1	==	7D	transcript:Sspon.07G0004110-2D-mRNA-1
Chr17	Misin17G240000.1	==	3A	transcript:Sspon.03G0009280-1A-mRNA-1
Chr17	Misin17G240000.1	==	3B	transcript:Sspon.03G0031960-1P-mRNA-1
Chr17	Misin17G240000.1	==	3C	transcript:Sspon.03G0031960-2C-mRNA-1
Chr17	Misin17G166800.1	==	7A	transcript:Sspon.07G0006620-1A-mRNA-1
Chr17	Misin17G054400.1	==	7B	transcript:Sspon.07G0026690-1B-mRNA-1
Chr17	Misin17G054400.1	==	7C	transcript:Sspon.07G0026690-2C-mRNA-1
Chr17	Misin17G203900.1	==	7D	transcript:Sspon.07G0004110-2D-mRNA-1
Chr18	Misin18G204600.1	==	4B	transcript:Sspon.08G0004940-2B-mRNA-1
Chr18	Misin18G166200.1	==	4C	transcript:Sspon.04G0027350-2C-mRNA-1
Chr18	Misin18G166200.1	==	4D	transcript:Sspon.04G0027350-3D-mRNA-1
Chr18	Misin18G087800.1	==	4D	transcript:Sspon.04G0002490-3D-mRNA-1
Chr18	Misin18G030700.1	==	8A	transcript:Sspon.08G0015810-1A-mRNA-1
Chr18	Misin18G204600.1	==	8B	transcript:Sspon.08G0019390-1B-mRNA-1
Chr18	Misin18G030700.1	==	8B	transcript:Sspon.08G0015810-2B-mRNA-1
Chr18	Misin18G166200.1	==	8B	transcript:Sspon.08G0007230-2B-mRNA-1
Chr18	Misin18G248600.1	==	8C	transcript:Sspon.08G0002490-2C-mRNA-1
Chr18	Misin18G166200.1	==	8C	transcript:Sspon.08G0007230-3C-mRNA-1
Chr18	Misin18G179300.1	==	8C	transcript:Sspon.08G0020150-2C-mRNA-1
Chr18	Misin18G179300.1	==	8D	transcript:Sspon.08G0020150-1T-mRNA-1
Chr18	Misin18G179300.1	==	8D	transcript:Sspon.08G0020150-1P-mRNA-1
Chr19	Misin19G201800.1	==	4B	transcript:Sspon.08G0004940-2B-mRNA-1
Chr19	Misin19G161100.1	==	4D	transcript:Sspon.04G0027350-3D-mRNA-1
Chr19	Misin19G028900.1	==	8A	transcript:Sspon.08G0015810-1A-mRNA-1
Chr19	Misin19G201800.1	==	8B	transcript:Sspon.08G0019390-1B-mRNA-1
Chr19	Misin19G028900.1	==	8B	transcript:Sspon.08G0015810-2B-mRNA-1
Chr19	Misin19G174900.1	==	8B	transcript:Sspon.08G0020150-1B-mRNA-1
Chr19	Misin19G161100.1	==	8B	transcript:Sspon.08G0007230-2B-mRNA-1
Chr19	Misin19G242200.1	==	8C	transcript:Sspon.08G0002490-2C-mRNA-1
Chr19	Misin19G174900.1	==	8C	transcript:Sspon.08G0020150-2C-mRNA-1
Chr19	Misin19G161100.1	==	8C	transcript:Sspon.08G0007230-3C-mRNA-1
Chr19	Misin19G029000.1	==	8D	transcript:Sspon.08G0015810-3D-mRNA-1
Chr19	Misin19G174900.1	==	8D	transcript:Sspon.08G0020150-1P-mRNA-1
Chr19	Misin19G174900.1	==	8D	transcript:Sspon.08G0020150-1T-mRNA-1

## Sheet: MS-SI
Homologous pairs between Miscanthus sinensis and Setaria italica
Chr01	Misin01G072300.1	==	II	transcript:KQL22362
Chr01	Misin01G125800.1	==	III	transcript:KQL17420
Chr01	Misin01G504000.1	==	IX	transcript:KQK92848
Chr01	Misin01G504300.1	==	IX	transcript:KQK92854
Chr01	Misin01G091400.1	==	IX	transcript:KQK87272
Chr01	Misin01G095100.1	==	IX	transcript:KQK87320
Chr01	Misin01G125800.1	==	IX	transcript:KQK87723
Chr01	Misin01G128600.1	==	IX	transcript:KQK87756
Chr01	Misin01G448800.1	==	IX	transcript:KQK92115
Chr01	Misin01G297700.1	==	IX	transcript:KQK90169
Chr01	Misin01G281400.1	==	IX	transcript:KQK89909
Chr01	Misin01G249700.1	==	IX	transcript:KQK92206
Chr01	Misin01G249700.1	==	IX	transcript:KQK89019
Chr01	Misin01G072300.1	==	IX	transcript:KQK86902
Chr01	Misin01G452600.1	==	IX	transcript:KQK92206
Chr01	Misin01G140700.1	==	IX	transcript:KQK87968
Chr01	Misin01G230100.1	==	IX	transcript:KQK92373
Chr01	Misin01G297700.1	==	IX	transcript:KQK92848
Chr01	Misin01G471400.1	==	IX	transcript:KQK92435
Chr01	Misin01G504000.1	==	IX	transcript:KQK90169
Chr01	Misin01G368600.1	==	IX	transcript:KQK91069
Chr01	Misin01G262000.1	==	IX	transcript:KQK89670
Chr02	Misin02G052700.1	==	II	transcript:KQL22362
Chr02	Misin02G358200.1	==	II	transcript:KQL27222
Chr02	Misin02G130400.1	==	III	transcript:KQL17420
Chr02	Misin02G052700.1	==	IX	transcript:KQK86902
Chr02	Misin02G082800.1	==	IX	transcript:KQK87272
Chr02	Misin02G450000.1	==	IX	transcript:KQK92206
Chr02	Misin02G460500.1	==	IX	transcript:KQK92373
Chr02	Misin02G133900.1	==	IX	transcript:KQK87968
Chr02	Misin02G509800.1	==	IX	transcript:KQK93020
Chr02	Misin02G289100.1	==	IX	transcript:KQK92848
Chr02	Misin02G197400.1	==	IX	transcript:KQK88685
Chr02	Misin02G450000.1	==	IX	transcript:KQK89019
Chr02	Misin02G496700.1	==	IX	transcript:KQK90169
Chr02	Misin02G127500.1	==	IX	transcript:KQK87756
Chr02	Misin02G130400.1	==	IX	transcript:KQK87723
Chr02	Misin02G496700.1	==	IX	transcript:KQK92848
Chr02	Misin02G232200.1	==	IX	transcript:KQK89019
Chr02	Misin02G289100.1	==	IX	transcript:KQK90169
Chr02	Misin02G080500.1	==	IX	transcript:KQK87320
Chr02	Misin02G358200.1	==	IX	transcript:KQK91069
Chr02	Misin02G440600.1	==	IX	transcript:KQK92115
Chr02	Misin02G465600.1	==	IX	transcript:KQK92435
Chr02	Misin02G232200.1	==	IX	transcript:KQK92206
Chr02	Misin02G271800.1	==	IX	transcript:KQK89909
Chr03	Misin03G157300.1	==	II	transcript:KQL24330
Chr03	Misin03G100100.1	==	II	transcript:KQL23334
Chr03	Misin03G364400.1	==	II	transcript:KQL27222
Chr03	Misin03G242400.1	==	II	transcript:KQL25404
Chr03	Misin03G022400.1	==	II	transcript:KQL22362
Chr03	Misin03G100100.1	==	II	transcript:KQL23356
Chr03	Misin03G364400.1	==	IX	transcript:KQK91069
Chr03	Misin03G157300.1	==	VI	transcript:KQL01774
Chr03	Misin03G242400.1	==	VII	transcript:KQK98506
Chr04	Misin04G215600.1	==	I	transcript:KQL31338
Chr04	Misin04G203900.1	==	II	transcript:KQL24729
Chr04	Misin04G254200.1	==	II	transcript:KQL25404
Chr04	Misin04G334400.1	==	II	transcript:KQL26425
Chr04	Misin04G111500.1	==	II	transcript:KQL23334
Chr04	Misin04G176200.1	==	II	transcript:KQL24330
Chr04	Misin04G033200.1	==	II	transcript:KQL22362
Chr04	Misin04G215600.1	==	II	transcript:KQL24868
Chr04	Misin04G257500.1	==	II	transcript:KQL25425
Chr04	Misin04G399800.1	==	II	transcript:KQL27222
Chr04	Misin04G399800.1	==	IX	transcript:KQK91069
Chr04	Misin04G215600.1	==	IX	transcript:KQK92206
Chr04	Misin04G203900.1	==	VI	transcript:KQL02114
Chr04	Misin04G215600.1	==	VI	transcript:KQL02245
Chr04	Misin04G254200.1	==	VII	transcript:KQK98506
Chr05	Misin05G222100.1	==	III	transcript:KQL14312
Chr05	Misin05G338100.1	==	III	transcript:KQL15221
Chr05	Misin05G298200.1	==	V	transcript:KQL07288
Chr05	Misin05G311700.1	==	V	transcript:KQL07478
Chr05	Misin05G102700.1	==	V	transcript:KQL04131
Chr05	Misin05G237400.1	==	V	transcript:KQL06069
Chr05	Misin05G338100.1	==	V	transcript:KQL07729
Chr05	Misin05G343700.1	==	V	transcript:KQL07660
Chr05	Misin05G220600.1	==	V	transcript:KQL06349
Chr05	Misin05G222100.1	==	V	transcript:KQL06319
Chr05	Misin05G030000.1	==	V	transcript:KQL04854
Chr06	Misin06G221900.1	==	III	transcript:KQL14312
Chr06	Misin06G337000.1	==	III	transcript:KQL15221
Chr06	Misin06G124400.1	==	III	transcript:KQL13202
Chr06	Misin06G303300.1	==	V	transcript:KQL07478
Chr06	Misin06G318000.1	==	V	transcript:KQL07660
Chr06	Misin06G269600.1	==	V	transcript:KQL07077
Chr06	Misin06G059300.1	==	V	transcript:KQL04131
Chr06	Misin06G010900.1	==	V	transcript:KQL04854
Chr06	Misin06G124400.1	==	V	transcript:KQL03484
Chr06	Misin06G221900.1	==	V	transcript:KQL06319
Chr06	Misin06G337000.1	==	V	transcript:KQL07729
Chr06	Misin06G291700.1	==	V	transcript:KQL07289
Chr07	Misin07G507100.1	==	I	transcript:KQL31718
Chr07	Misin07G039100.1	==	I	transcript:KQL28752
Chr07	Misin07G040300.1	==	I	transcript:KQL28733
Chr07	Misin07G065000.1	==	I	transcript:KQL28418
Chr07	Misin07G495400.1	==	I	transcript:KQL31338
Chr07	Misin07G097200.1	==	I	transcript:KQL28042
Chr07	Misin07G287300.1	==	II	transcript:KQL24729
Chr07	Misin07G065000.1	==	IV	transcript:KQL11219
Chr07	Misin07G507100.1	==	IV	transcript:KQL09868
Chr07	Misin07G040300.1	==	IV	transcript:KQL11802
Chr07	Misin07G097200.1	==	IV	transcript:KQL11721
Chr07	Misin07G146800.1	==	VI	transcript:KQL01100
Chr07	Misin07G200400.1	==	VI	transcript:KQL02245
Chr07	Misin07G287300.1	==	VI	transcript:KQL02114
Chr07	Misin07G178500.1	==	VI	transcript:KQL00912
Chr07	Misin07G124400.1	==	VI	transcript:KQL00562
Chr08	Misin08G267900.1	==	I	transcript:KQL31338
Chr08	Misin08G222000.1	==	I	transcript:KQL30723
Chr08	Misin08G171900.1	==	I	transcript:KQL30114
Chr08	Misin08G074600.1	==	I	transcript:KQL28042
Chr08	Misin08G066500.1	==	I	transcript:KQL28418
Chr08	Misin08G038200.1	==	I	transcript:KQL28752
Chr08	Misin08G040300.1	==	I	transcript:KQL28733
Chr08	Misin08G294000.1	==	I	transcript:KQL31718
Chr08	Misin08G040300.1	==	IV	transcript:KQL11802
Chr08	Misin08G294000.1	==	IV	transcript:KQL09868
Chr08	Misin08G074600.1	==	IV	transcript:KQL11721
Chr08	Misin08G066500.1	==	IV	transcript:KQL11219
Chr08	Misin08G222000.1	==	VII	transcript:KQK98308
Chr09	Misin09G034300.1	==	VIII	transcript:KQK93675
Chr11	Misin11G159500.1	==	I	transcript:KQL30723
Chr11	Misin11G195000.1	==	II	transcript:KQL25404
Chr11	Misin11G260000.1	==	III	transcript:KQL12929
Chr11	Misin11G236900.1	==	III	transcript:KQL12929
Chr11	Misin11G236900.1	==	VII	transcript:KQK99214
Chr11	Misin11G159500.1	==	VII	transcript:KQK98308
Chr11	Misin11G165500.1	==	VII	transcript:KQK98348
Chr11	Misin11G195000.1	==	VII	transcript:KQK98506
Chr11	Misin11G044700.1	==	VII	transcript:KQK96833
Chr12	Misin12G165000.1	==	I	transcript:KQL30723
Chr12	Misin12G262800.1	==	III	transcript:KQL12929
Chr12	Misin12G250200.1	==	VII	transcript:KQK99214
Chr12	Misin12G185900.1	==	VII	transcript:KQK98348
Chr12	Misin12G165000.1	==	VII	transcript:KQK98308
Chr13	Misin13G199600.1	==	I	transcript:KQL31338
Chr13	Misin13G100700.1	==	VI	transcript:KQL01774
Chr13	Misin13G199600.1	==	VI	transcript:KQL02245
Chr13	Misin13G046000.1	==	VI	transcript:KQL00562
Chr13	Misin13G129000.1	==	VI	transcript:KQL02114
Chr13	Misin13G046000.1	==	VII	transcript:KQK99030
Chr14	Misin14G150600.1	==	III	transcript:KQL17420
Chr14	Misin14G163700.1	==	III	transcript:KQL17304
Chr14	Misin14G163700.1	==	IX	transcript:KQK87968
Chr14	Misin14G150600.1	==	IX	transcript:KQK87723
Chr15	Misin15G189700.1	==	III	transcript:KQL17304
Chr15	Misin15G202800.1	==	IX	transcript:KQK87723
Chr16	Misin16G042500.1	==	III	transcript:KQL13202
Chr16	Misin16G156100.1	==	III	transcript:KQL15221
Chr16	Misin16G203000.1	==	III	transcript:KQL14713
Chr16	Misin16G227400.1	==	III	transcript:KQL14332
Chr16	Misin16G229200.1	==	III	transcript:KQL14312
Chr16	Misin16G203000.1	==	V	transcript:KQL06967
Chr16	Misin16G227400.1	==	V	transcript:KQL06349
Chr16	Misin16G229200.1	==	V	transcript:KQL06319
Chr17	Misin17G025700.1	==	III	transcript:KQL13115
Chr17	Misin17G033900.1	==	III	transcript:KQL13202
Chr17	Misin17G166800.1	==	III	transcript:KQL15221
Chr17	Misin17G240000.1	==	III	transcript:KQL14332
Chr17	Misin17G242100.1	==	III	transcript:KQL14312
Chr17	Misin17G203900.1	==	III	transcript:KQL14713
Chr17	Misin17G040000.1	==	III	transcript:KQL13115
Chr17	Misin17G166800.1	==	V	transcript:KQL07729
Chr17	Misin17G033900.1	==	V	transcript:KQL03484
Chr17	Misin17G203900.1	==	V	transcript:KQL06967
Chr17	Misin17G240000.1	==	V	transcript:KQL06349
Chr17	Misin17G242100.1	==	V	transcript:KQL06319
Chr18	Misin18G166200.1	==	I	transcript:KQL28042
Chr18	Misin18G248600.1	==	I	transcript:KQL28733
Chr18	Misin18G087800.1	==	I	transcript:KQL31718
Chr18	Misin18G030700.1	==	IV	transcript:KQL09210
Chr18	Misin18G204600.1	==	IV	transcript:KQL11219
Chr18	Misin18G179300.1	==	IV	transcript:KQL11525
Chr18	Misin18G248600.1	==	IV	transcript:KQL11802
Chr18	Misin18G166200.1	==	IV	transcript:KQL11721
Chr18	Misin18G087800.1	==	IV	transcript:KQL09868
Chr18	Misin18G004400.1	==	IV	transcript:KQL08952
Chr19	Misin19G161100.1	==	I	transcript:KQL28042
Chr19	Misin19G084600.1	==	I	transcript:KQL31718
Chr19	Misin19G084600.1	==	I	transcript:KQL31718
Chr19	Misin19G201800.1	==	I	transcript:KQL28418
Chr19	Misin19G242200.1	==	I	transcript:KQL28733
Chr19	Misin19G201800.1	==	IV	transcript:KQL11219
Chr19	Misin19G242200.1	==	IV	transcript:KQL11802
Chr19	Misin19G028900.1	==	IV	transcript:KQL09210
Chr19	Misin19G084600.1	==	IV	transcript:KQL09868
Chr19	Misin19G174900.1	==	IV	transcript:KQL11525
Chr19	Misin19G161100.1	==	IV	transcript:KQL11721

## Sheet: MS-SB
Homologous pairs between Miscanthus sinensis and Sorghum bicolor
Chr01	Misin01G281400.1	==	1	transcript:EER94486
Chr01	Misin01G297700.1	==	1	transcript:OQU92243
Chr01	Misin01G504000.1	==	1	transcript:KXG40303
Chr01	Misin01G504300.1	==	1	transcript:KXG40306
Chr01	Misin01G448800.1	==	1	transcript:EER92693
Chr01	Misin01G091400.1	==	1	transcript:EER93512
Chr01	Misin01G095100.1	==	1	transcript:OQU91064
Chr01	Misin01G125800.1	==	1	transcript:EER91079
Chr01	Misin01G125900.1	==	1	transcript:KXG37846
Chr01	Misin01G128600.1	==	1	transcript:EER91090
Chr01	Misin01G230100.1	==	1	transcript:EER94272
Chr01	Misin01G125800.1	==	1	transcript:EER93512
Chr01	Misin01G128600.1	==	1	transcript:OQU91064
Chr01	Misin01G072300.1	==	1	transcript:OQU90921
Chr01	Misin01G516200.1	==	1	transcript:OQU93425
Chr01	Misin01G452600.1	==	1	transcript:EER92730
Chr01	Misin01G140700.1	==	1	transcript:EER91178
Chr01	Misin01G230100.1	==	1	transcript:EER92780
Chr01	Misin01G471400.1	==	1	transcript:EER92806
Chr01	Misin01G297700.1	==	1	transcript:KXG40303
Chr01	Misin01G504000.1	==	1	transcript:OQU92243
Chr01	Misin01G262000.1	==	1	transcript:EER91838
Chr01	Misin01G368600.1	==	1	transcript:KXG39473
Chr01	Misin01G368600.1	==	2	transcript:OQU90491
Chr01	Misin01G072300.1	==	2	transcript:EER95833
Chr01	Misin01G452600.1	==	2	transcript:EER96901
Chr01	Misin01G281400.1	==	6	transcript:EES12613
Chr01	Misin01G140700.1	==	8	transcript:EES17386
Chr01	Misin01G125800.1	==	8	transcript:KXG24130
Chr02	Misin02G027300.1	==	1	transcript:EER90701
Chr02	Misin02G052700.1	==	1	transcript:OQU90921
Chr02	Misin02G082800.1	==	1	transcript:EER93512
Chr02	Misin02G450000.1	==	1	transcript:EER92730
Chr02	Misin02G460500.1	==	1	transcript:EER92780
Chr02	Misin02G509800.1	==	1	transcript:OQU93425
Chr02	Misin02G197400.1	==	1	transcript:EER94065
Chr02	Misin02G289100.1	==	1	transcript:KXG40303
Chr02	Misin02G496700.1	==	1	transcript:OQU92243
Chr02	Misin02G422100.1	==	1	transcript:EER92607
Chr02	Misin02G257100.1	==	1	transcript:EER92607
Chr02	Misin02G130400.1	==	1	transcript:EER91079
Chr02	Misin02G127500.1	==	1	transcript:EER91090
Chr02	Misin02G496700.1	==	1	transcript:KXG40303
Chr02	Misin02G289100.1	==	1	transcript:OQU92243
Chr02	Misin02G080500.1	==	1	transcript:OQU91064
Chr02	Misin02G460500.1	==	1	transcript:EER94272
Chr02	Misin02G440600.1	==	1	transcript:EER92693
Chr02	Misin02G358200.1	==	1	transcript:KXG39473
Chr02	Misin02G223900.1	==	1	transcript:EER94272
Chr02	Misin02G232200.1	==	1	transcript:EER92730
Chr02	Misin02G465600.1	==	1	transcript:EER92806
Chr02	Misin02G271800.1	==	1	transcript:EER94486
Chr02	Misin02G133900.1	==	1	transcript:EER91178
Chr02	Misin02G052700.1	==	2	transcript:EER95833
Chr02	Misin02G358200.1	==	2	transcript:OQU90491
Chr02	Misin02G130400.1	==	8	transcript:KXG24130
Chr02	Misin02G133900.1	==	8	transcript:EES17386
Chr03	Misin03G364400.1	==	1	transcript:KXG39473
Chr03	Misin03G157300.1	==	2	transcript:EER98832
Chr03	Misin03G100100.1	==	2	transcript:EER98409
Chr03	Misin03G364400.1	==	2	transcript:OQU90491
Chr03	Misin03G022400.1	==	2	transcript:EER95833
Chr03	Misin03G242400.1	==	2	transcript:EER99222
Chr03	Misin03G242400.1	==	6	transcript:KXG26935
Chr03	Misin03G157300.1	==	7	transcript:KXG25140
Chr04	Misin04G215600.1	==	1	transcript:EER92730
Chr04	Misin04G203900.1	==	2	transcript:EER98990
Chr04	Misin04G215600.1	==	2	transcript:EER96901
Chr04	Misin04G254200.1	==	2	transcript:EER99222
Chr04	Misin04G334400.1	==	2	transcript:EER97443
Chr04	Misin04G111500.1	==	2	transcript:EER98409
Chr04	Misin04G176200.1	==	2	transcript:EER98832
Chr04	Misin04G033200.1	==	2	transcript:EER95833
Chr04	Misin04G257500.1	==	2	transcript:EER99231
Chr04	Misin04G399800.1	==	2	transcript:OQU90491
Chr04	Misin04G254200.1	==	6	transcript:KXG26935
Chr04	Misin04G203900.1	==	7	transcript:KXG25294
Chr04	Misin04G176200.1	==	7	transcript:KXG25140
Chr04	Misin04G215600.1	==	7	transcript:OQU81036
Chr05	Misin05G030000.1	==	3	transcript:EES00115
Chr05	Misin05G298200.1	==	3	transcript:EES01586
Chr05	Misin05G311700.1	==	3	transcript:EES01660
Chr05	Misin05G237400.1	==	3	transcript:EES03343
Chr05	Misin05G343700.1	==	3	transcript:OQU87830
Chr05	Misin05G338100.1	==	3	transcript:EES03882
Chr05	Misin05G222100.1	==	3	transcript:OQU87296
Chr05	Misin05G102700.1	==	3	transcript:EES02604
Chr05	Misin05G222100.1	==	9	transcript:KXG22537
Chr05	Misin05G338100.1	==	9	transcript:EES18336
Chr06	Misin06G124400.1	==	3	transcript:EES00633
Chr06	Misin06G303300.1	==	3	transcript:EES01660
Chr06	Misin06G318000.1	==	3	transcript:OQU87830
Chr06	Misin06G269600.1	==	3	transcript:OQU87592
Chr06	Misin06G059300.1	==	3	transcript:EES02604
Chr06	Misin06G221900.1	==	3	transcript:OQU87296
Chr06	Misin06G010900.1	==	3	transcript:EES00115
Chr06	Misin06G337000.1	==	3	transcript:EES03882
Chr06	Misin06G291700.1	==	3	transcript:EES01587
Chr06	Misin06G208100.1	==	3	transcript:EES03343
Chr06	Misin06G221900.1	==	9	transcript:KXG22537
Chr06	Misin06G337000.1	==	9	transcript:EES18336
Chr06	Misin06G124400.1	==	9	transcript:EES18954
Chr07	Misin07G097200.1	==	10	transcript:KXG20197
Chr07	Misin07G065000.1	==	10	transcript:KXG20488
Chr07	Misin07G040300.1	==	10	transcript:EER90307
Chr07	Misin07G507100.1	==	10	transcript:EER89393
Chr07	Misin07G200400.1	==	2	transcript:EER96901
Chr07	Misin07G287300.1	==	2	transcript:EER98990
Chr07	Misin07G039100.1	==	4	transcript:EES04515
Chr07	Misin07G040300.1	==	4	transcript:EES04526
Chr07	Misin07G065000.1	==	4	transcript:OQU84501
Chr07	Misin07G097200.1	==	4	transcript:EES04785
Chr07	Misin07G507100.1	==	4	transcript:EES05874
Chr07	Misin07G495400.1	==	4	transcript:KXG30829
Chr07	Misin07G146800.1	==	7	transcript:KXG24798
Chr07	Misin07G178500.1	==	7	transcript:EES14500
Chr07	Misin07G124400.1	==	7	transcript:EES13460
Chr07	Misin07G287300.1	==	7	transcript:KXG25294
Chr07	Misin07G200400.1	==	7	transcript:OQU81036
Chr08	Misin08G074600.1	==	10	transcript:KXG20197
Chr08	Misin08G294000.1	==	10	transcript:EER89393
Chr08	Misin08G066500.1	==	10	transcript:KXG20488
Chr08	Misin08G040300.1	==	10	transcript:EER90307
Chr08	Misin08G171900.1	==	4	transcript:OQU85171
Chr08	Misin08G038200.1	==	4	transcript:EES04515
Chr08	Misin08G040300.1	==	4	transcript:EES04526
Chr08	Misin08G294000.1	==	4	transcript:EES05874
Chr08	Misin08G222000.1	==	4	transcript:EES05814
Chr08	Misin08G074600.1	==	4	transcript:EES04785
Chr08	Misin08G066500.1	==	4	transcript:OQU84501
Chr08	Misin08G267900.1	==	4	transcript:KXG30829
Chr08	Misin08G222000.1	==	6	transcript:EES11198
Chr09	Misin09G040500.1	==	5	transcript:OQU82902
Chr09	Misin09G034300.1	==	5	transcript:OQU82915
Chr10	Misin10G027800.1	==	5	transcript:OQU82902
Chr11	Misin11G165500.1	==	1	transcript:EER94486
Chr11	Misin11G195000.1	==	2	transcript:EER99222
Chr11	Misin11G159500.1	==	4	transcript:EES05814
Chr11	Misin11G236900.1	==	6	transcript:OQU82449
Chr11	Misin11G159500.1	==	6	transcript:EES11198
Chr11	Misin11G165500.1	==	6	transcript:EES12613
Chr11	Misin11G195000.1	==	6	transcript:KXG26935
Chr11	Misin11G260000.1	==	6	transcript:OQU82514
Chr12	Misin12G165000.1	==	4	transcript:EES05814
Chr12	Misin12G250200.1	==	6	transcript:OQU82449
Chr12	Misin12G262800.1	==	6	transcript:OQU82514
Chr12	Misin12G185900.1	==	6	transcript:EES12613
Chr12	Misin12G165000.1	==	6	transcript:EES11198
Chr13	Misin13G199600.1	==	2	transcript:EER96901
Chr13	Misin13G199600.1	==	4	transcript:KXG30829
Chr13	Misin13G100700.1	==	7	transcript:KXG25140
Chr13	Misin13G199600.1	==	7	transcript:OQU81036
Chr13	Misin13G046000.1	==	7	transcript:EES13460
Chr13	Misin13G129000.1	==	7	transcript:KXG25294
Chr14	Misin14G163700.1	==	1	transcript:EER91178
Chr14	Misin14G150600.1	==	1	transcript:EER91079
Chr14	Misin14G163700.1	==	8	transcript:EES17386
Chr14	Misin14G150600.1	==	8	transcript:KXG24130
Chr15	Misin15G189700.1	==	1	transcript:EER91178
Chr15	Misin15G202800.1	==	1	transcript:EER91079
Chr15	Misin15G189700.1	==	8	transcript:EES17386
Chr15	Misin15G202800.1	==	8	transcript:KXG24130
Chr16	Misin16G229200.1	==	3	transcript:OQU87296
Chr16	Misin16G227400.1	==	3	transcript:KXG33081
Chr16	Misin16G203000.1	==	3	transcript:EES03605
Chr16	Misin16G203000.1	==	9	transcript:OQU78312
Chr16	Misin16G229200.1	==	9	transcript:KXG22537
Chr16	Misin16G042500.1	==	9	transcript:EES18954
Chr16	Misin16G156100.1	==	9	transcript:EES18336
Chr17	Misin17G166800.1	==	3	transcript:EES03882
Chr17	Misin17G242100.1	==	3	transcript:OQU87296
Chr17	Misin17G240000.1	==	3	transcript:KXG33081
Chr17	Misin17G203900.1	==	3	transcript:EES03605
Chr17	Misin17G033900.1	==	3	transcript:EES00633
Chr17	Misin17G242100.1	==	9	transcript:KXG22537
Chr17	Misin17G203900.1	==	9	transcript:OQU78312
Chr17	Misin17G025700.1	==	9	transcript:OQU77281
Chr17	Misin17G033900.1	==	9	transcript:EES18954
Chr17	Misin17G166800.1	==	9	transcript:EES18336
Chr17	Misin17G040000.1	==	9	transcript:OQU77281
Chr18	Misin18G248600.1	==	10	transcript:EER90307
Chr18	Misin18G087800.1	==	10	transcript:EER89393
Chr18	Misin18G030700.1	==	10	transcript:EER87812
Chr18	Misin18G166200.1	==	10	transcript:KXG20197
Chr18	Misin18G204600.1	==	10	transcript:KXG20488
Chr18	Misin18G179300.1	==	10	transcript:EER88607
Chr18	Misin18G004400.1	==	10	transcript:EER89055
Chr18	Misin18G204600.1	==	4	transcript:OQU84501
Chr18	Misin18G166200.1	==	4	transcript:EES04785
Chr18	Misin18G248600.1	==	4	transcript:EES04526
Chr18	Misin18G087800.1	==	4	transcript:EES05874
Chr19	Misin19G028900.1	==	10	transcript:EER87812
Chr19	Misin19G084600.1	==	10	transcript:EER89393
Chr19	Misin19G174900.1	==	10	transcript:EER88607
Chr19	Misin19G161100.1	==	10	transcript:KXG20197
Chr19	Misin19G242200.1	==	10	transcript:EER90307
Chr19	Misin19G201800.1	==	10	transcript:KXG20488
Chr19	Misin19G242200.1	==	4	transcript:EES04526
Chr19	Misin19G201800.1	==	4	transcript:OQU84501
Chr19	Misin19G084600.1	==	4	transcript:EES05874
Chr19	Misin19G161100.1	==	4	transcript:EES04785

## Sheet: MS-GM
Homologous pairs between Miscanthus sinensis and Glycine max
Chr01	Misin01G281400.1	==	11	transcript:KRH28155
Chr01	Misin01G281400.1	==	17	transcript:KRH04179
Chr01	Misin01G072300.1	==	4	transcript:KRH61471
Chr01	Misin01G096600.1	==	4	transcript:KRH61471
Chr01	Misin01G452600.1	==	5	transcript:RCW19409
Chr01	Misin01G281400.1	==	5	transcript:KRH57467
Chr01	Misin01G281400.1	==	7	transcript:KRH48783
Chr01	Misin01G452600.1	==	8	transcript:KRH43132
Chr02	Misin02G271800.1	==	1	transcript:KRH77331
Chr02	Misin02G450000.1	==	11	transcript:KRH31330
Chr02	Misin02G197400.1	==	12	transcript:KRH25015
Chr02	Misin02G271800.1	==	17	transcript:KRH04179
Chr02	Misin02G271800.1	==	18	transcript:KRH01102
Chr02	Misin02G450000.1	==	18	transcript:KRG97544
Chr02	Misin02G052700.1	==	4	transcript:KRH61471
Chr02	Misin02G080500.1	==	4	transcript:KRH61471
Chr02	Misin02G450000.1	==	5	transcript:RCW19409
Chr02	Misin02G450000.1	==	8	transcript:KRH43132
Chr03	Misin03G242400.1	==	10	transcript:KRH35356
Chr03	Misin03G242400.1	==	20	transcript:KRG91457
Chr03	Misin03G242400.1	==	7	transcript:KRH48236
Chr03	Misin03G242400.1	==	9	transcript:KRH38560
Chr04	Misin04G254200.1	==	10	transcript:KRH35356
Chr04	Misin04G254200.1	==	20	transcript:KRG91457
Chr04	Misin04G254200.1	==	7	transcript:KRH48236
Chr04	Misin04G254200.1	==	9	transcript:KRH38560
Chr05	Misin05G338100.1	==	1	transcript:KRH75724
Chr05	Misin05G343700.1	==	11	transcript:KRH29810
Chr05	Misin05G333600.1	==	11	transcript:KRH31116
Chr05	Misin05G343700.1	==	12	transcript:KRH24809
Chr05	Misin05G222100.1	==	13	transcript:KRH20358
Chr05	Misin05G343700.1	==	15	transcript:KRH10279
Chr05	Misin05G333600.1	==	18	transcript:KRG97769
Chr05	Misin05G338100.1	==	18	transcript:KRH00065
Chr05	Misin05G333600.1	==	2	transcript:KRH73152
Chr05	Misin05G338100.1	==	3	transcript:KRH65931
Chr05	Misin05G298200.1	==	6	transcript:KRH56105
Chr05	Misin05G222100.1	==	7	transcript:KRH50138
Chr06	Misin06G337000.1	==	1	transcript:KRH75724
Chr06	Misin06G124400.1	==	10	transcript:KRH33819
Chr06	Misin06G318000.1	==	11	transcript:KRH29810
Chr06	Misin06G318000.1	==	12	transcript:KRH24809
Chr06	Misin06G221900.1	==	13	transcript:KRH20358
Chr06	Misin06G318000.1	==	15	transcript:KRH10279
Chr06	Misin06G337000.1	==	18	transcript:KRH00065
Chr06	Misin06G124400.1	==	19	transcript:KRG96717
Chr06	Misin06G124400.1	==	20	transcript:KRG90534
Chr06	Misin06G124400.1	==	3	transcript:KRH68434
Chr06	Misin06G337000.1	==	3	transcript:KRH65931
Chr06	Misin06G221900.1	==	7	transcript:KRH50138
Chr07	Misin07G178500.1	==	13	transcript:KRH22554
Chr07	Misin07G065000.1	==	17	transcript:KRH03552
Chr07	Misin07G065000.1	==	4	transcript:KRH61712
Chr07	Misin07G065000.1	==	6	transcript:KRH52385
Chr11	Misin11G165500.1	==	1	transcript:KRH77331
Chr11	Misin11G195000.1	==	10	transcript:KRH35356
Chr11	Misin11G165500.1	==	11	transcript:KRH28155
Chr11	Misin11G165500.1	==	17	transcript:KRH04179
Chr11	Misin11G195000.1	==	18	transcript:KRH00640
Chr11	Misin11G195000.1	==	20	transcript:KRG91457
Chr11	Misin11G165500.1	==	3	transcript:KRH66562
Chr11	Misin11G195000.1	==	3	transcript:KRH65144
Chr11	Misin11G165500.1	==	5	transcript:KRH57467
Chr11	Misin11G165500.1	==	7	transcript:KRH48783
Chr11	Misin11G195000.1	==	7	transcript:KRH48236
Chr11	Misin11G195000.1	==	9	transcript:KRH40540
Chr11	Misin11G165500.1	==	9	transcript:KRH40151
Chr12	Misin12G185900.1	==	1	transcript:KRH77331
Chr12	Misin12G185900.1	==	11	transcript:KRH28155
Chr12	Misin12G185900.1	==	17	transcript:KRH04179
Chr12	Misin12G185900.1	==	5	transcript:KRH57467
Chr16	Misin16G156100.1	==	1	transcript:KRH75724
Chr16	Misin16G229200.1	==	13	transcript:KRH20358
Chr16	Misin16G227400.1	==	13	transcript:KRH20389
Chr16	Misin16G227400.1	==	13	transcript:KRH21359
Chr16	Misin16G227400.1	==	7	transcript:KRH50116
Chr16	Misin16G229200.1	==	7	transcript:KRH50138
Chr17	Misin17G166800.1	==	1	transcript:KRH75724
Chr17	Misin17G033900.1	==	10	transcript:KRH33819
Chr17	Misin17G242100.1	==	13	transcript:KRH20358
Chr17	Misin17G240000.1	==	13	transcript:KRH20389
Chr17	Misin17G166800.1	==	18	transcript:KRH00065
Chr17	Misin17G240000.1	==	7	transcript:KRH50116
Chr17	Misin17G242100.1	==	7	transcript:KRH50138
Chr18	Misin18G204600.1	==	15	transcript:KRH12889
Chr18	Misin18G204600.1	==	17	transcript:KRH03552
Chr18	Misin18G179300.1	==	4	transcript:KRH61788
Chr18	Misin18G204600.1	==	4	transcript:KRH61712
Chr19	Misin19G201800.1	==	15	transcript:KRH12889
Chr19	Misin19G201800.1	==	4	transcript:KRH61712
Chr19	Misin19G174900.1	==	4	transcript:KRH61788
Chr19	Misin19G201800.1	==	6	transcript:KRH52385
Chr19	Misin19G174900.1	==	6	transcript:KRH52462
Chr19	Misin19G242200.1	==	9	transcript:KRH37372

## Sheet: MS-TR
Homologous pairs between Miscanthus sinensis and Trifolium repens
Chr06	Misin06G124400.1	==	chr8O	chr8.jg5547.t1
Chr11	Misin11G165500.1	==	chr8P	chr16.jg7.t1
Chr19	Misin19G174900.1	==	chr3O	chr3.jg9796.t1

## Sheet: MS-ZM
Table S5. Homologous pairs between Miscanthus sinensis and Zea mays
Chr01	Misin01G230100.1	==	1	transcript:Zm00001d033005_T001
Chr01	Misin01G452600.1	==	1	transcript:Zm00001d027991_T001
Chr01	Misin01G448800.1	==	1	transcript:Zm00001d028129_T002
Chr01	Misin01G516200.1	==	1	transcript:Zm00001d027317_T015
Chr01	Misin01G125800.1	==	1	transcript:Zm00001d033378_T003
Chr01	Misin01G125900.1	==	1	transcript:Zm00001d033379_T001
Chr01	Misin01G128600.1	==	1	transcript:Zm00001d033404_T002
Chr01	Misin01G249700.1	==	1	transcript:Zm00001d030532_T002
Chr01	Misin01G230100.1	==	1	transcript:Zm00001d027852_T001
Chr01	Misin01G297700.1	==	1	transcript:Zm00001d027435_T001
Chr01	Misin01G471400.1	==	1	transcript:Zm00001d027802_T001
Chr01	Misin01G504000.1	==	1	transcript:Zm00001d029736_T001
Chr01	Misin01G262000.1	==	1	transcript:Zm00001d030191_T001
Chr01	Misin01G140700.1	==	1	transcript:Zm00001d031061_T007
Chr01	Misin01G125800.1	==	1	transcript:Zm00001d031182_T001
Chr01	Misin01G042300.1	==	1	transcript:Zm00001d034515_T002
Chr01	Misin01G504300.1	==	1	transcript:Zm00001d027431_T001
Chr01	Misin01G504000.1	==	1	transcript:Zm00001d027435_T001
Chr01	Misin01G297700.1	==	1	transcript:Zm00001d029736_T001
Chr01	Misin01G281400.1	==	1	transcript:Zm00001d029934_T001
Chr01	Misin01G095100.1	==	1	transcript:Zm00001d033859_T002
Chr01	Misin01G091400.1	==	1	transcript:Zm00001d033898_T002
Chr01	Misin01G140700.1	==	1	transcript:Zm00001d033246_T001
Chr01	Misin01G140700.1	==	3	transcript:Zm00001d041489_T009
Chr01	Misin01G125800.1	==	5	transcript:Zm00001d013547_T001
Chr01	Misin01G128600.1	==	5	transcript:Zm00001d013559_T001
Chr01	Misin01G230100.1	==	5	transcript:Zm00001d014201_T001
Chr01	Misin01G140700.1	==	5	transcript:Zm00001d013699_T001
Chr01	Misin01G072300.1	==	7	transcript:Zm00001d018742_T001
Chr01	Misin01G448800.1	==	9	transcript:Zm00001d048172_T001
Chr01	Misin01G504300.1	==	9	transcript:Zm00001d048471_T001
Chr01	Misin01G249700.1	==	9	transcript:Zm00001d048227_T001
Chr01	Misin01G452600.1	==	9	transcript:Zm00001d048227_T001
Chr01	Misin01G516200.1	==	9	transcript:Zm00001d048527_T028
Chr01	Misin01G230100.1	==	9	transcript:Zm00001d048312_T001
Chr02	Misin02G496700.1	==	1	transcript:Zm00001d027435_T001
Chr02	Misin02G133900.1	==	1	transcript:Zm00001d033246_T001
Chr02	Misin02G289100.1	==	1	transcript:Zm00001d029736_T001
Chr02	Misin02G197400.1	==	1	transcript:Zm00001d032681_T002
Chr02	Misin02G080500.1	==	1	transcript:Zm00001d033859_T002
Chr02	Misin02G082800.1	==	1	transcript:Zm00001d033898_T002
Chr02	Misin02G358200.1	==	1	transcript:Zm00001d028986_T001
Chr02	Misin02G450000.1	==	1	transcript:Zm00001d030532_T002
Chr02	Misin02G271800.1	==	1	transcript:Zm00001d029934_T001
Chr02	Misin02G460500.1	==	1	transcript:Zm00001d027852_T001
Chr02	Misin02G027300.1	==	1	transcript:Zm00001d034515_T002
Chr02	Misin02G052700.1	==	1	transcript:Zm00001d034212_T001
Chr02	Misin02G130400.1	==	1	transcript:Zm00001d033378_T003
Chr02	Misin02G127500.1	==	1	transcript:Zm00001d033404_T002
Chr02	Misin02G509800.1	==	1	transcript:Zm00001d027317_T015
Chr02	Misin02G450000.1	==	1	transcript:Zm00001d027991_T001
Chr02	Misin02G289100.1	==	1	transcript:Zm00001d027435_T001
Chr02	Misin02G133900.1	==	1	transcript:Zm00001d031061_T007
Chr02	Misin02G232200.1	==	1	transcript:Zm00001d030532_T002
Chr02	Misin02G496700.1	==	1	transcript:Zm00001d029736_T001
Chr02	Misin02G460500.1	==	1	transcript:Zm00001d033005_T001
Chr02	Misin02G422100.1	==	1	transcript:Zm00001d030191_T001
Chr02	Misin02G440600.1	==	1	transcript:Zm00001d028129_T002
Chr02	Misin02G130400.1	==	1	transcript:Zm00001d031182_T001
Chr02	Misin02G223900.1	==	1	transcript:Zm00001d033005_T001
Chr02	Misin02G422100.1	==	1	transcript:Zm00001d028304_T001
Chr02	Misin02G133900.1	==	3	transcript:Zm00001d041489_T009
Chr02	Misin02G223900.1	==	5	transcript:Zm00001d014201_T001
Chr02	Misin02G130400.1	==	5	transcript:Zm00001d013547_T001
Chr02	Misin02G127500.1	==	5	transcript:Zm00001d013559_T001
Chr02	Misin02G460500.1	==	5	transcript:Zm00001d014201_T001
Chr02	Misin02G052700.1	==	7	transcript:Zm00001d018742_T001
Chr02	Misin02G358200.1	==	7	transcript:Zm00001d022524_T001
Chr02	Misin02G450000.1	==	9	transcript:Zm00001d048227_T001
Chr02	Misin02G460500.1	==	9	transcript:Zm00001d048312_T001
Chr02	Misin02G358200.1	==	9	transcript:Zm00001d047559_T001
Chr02	Misin02G509800.1	==	9	transcript:Zm00001d048527_T028
Chr02	Misin02G422100.1	==	9	transcript:Zm00001d047995_T001
Chr02	Misin02G440600.1	==	9	transcript:Zm00001d048172_T001
Chr03	Misin03G157300.1	==	1	transcript:Zm00001d032316_T001
Chr03	Misin03G364400.1	==	1	transcript:Zm00001d028986_T001
Chr03	Misin03G157300.1	==	2	transcript:Zm00001d005692_T001
Chr03	Misin03G157300.1	==	4	transcript:Zm00001d050310_T001
Chr03	Misin03G364400.1	==	7	transcript:Zm00001d022524_T001
Chr03	Misin03G100100.1	==	7	transcript:Zm00001d019477_T001
Chr03	Misin03G022400.1	==	7	transcript:Zm00001d018742_T001
Chr03	Misin03G242400.1	==	7	transcript:Zm00001d021236_T004
Chr03	Misin03G364400.1	==	9	transcript:Zm00001d047559_T001
Chr04	Misin04G203900.1	==	1	transcript:Zm00001d031745_T001
Chr04	Misin04G176200.1	==	1	transcript:Zm00001d032316_T001
Chr04	Misin04G215600.1	==	2	transcript:Zm00001d005951_T001
Chr04	Misin04G334400.1	==	2	transcript:Zm00001d006687_T001
Chr04	Misin04G176200.1	==	2	transcript:Zm00001d005692_T001
Chr04	Misin04G203900.1	==	2	transcript:Zm00001d005875_T001
Chr04	Misin04G257500.1	==	2	transcript:Zm00001d006195_T001
Chr04	Misin04G176200.1	==	4	transcript:Zm00001d050310_T001
Chr04	Misin04G203900.1	==	7	transcript:Zm00001d020670_T001
Chr04	Misin04G215600.1	==	7	transcript:Zm00001d020804_T001
Chr04	Misin04G254200.1	==	7	transcript:Zm00001d021236_T004
Chr04	Misin04G334400.1	==	7	transcript:Zm00001d021934_T001
Chr04	Misin04G111500.1	==	7	transcript:Zm00001d019477_T001
Chr04	Misin04G257500.1	==	7	transcript:Zm00001d021268_T001
Chr04	Misin04G399800.1	==	7	transcript:Zm00001d022524_T001
Chr04	Misin04G399800.1	==	9	transcript:Zm00001d047559_T001
Chr05	Misin05G220600.1	==	3	transcript:Zm00001d043915_T002
Chr05	Misin05G222100.1	==	3	transcript:Zm00001d043937_T001
Chr05	Misin05G338100.1	==	3	transcript:Zm00001d042864_T002
Chr05	Misin05G343700.1	==	3	transcript:Zm00001d042920_T001
Chr05	Misin05G298200.1	==	3	transcript:Zm00001d043231_T001
Chr05	Misin05G102700.1	==	3	transcript:Zm00001d040090_T002
Chr05	Misin05G311700.1	==	3	transcript:Zm00001d043076_T001
Chr05	Misin05G237400.1	==	3	transcript:Zm00001d044081_T001
Chr05	Misin05G222100.1	==	6	transcript:Zm00001d039017_T001
Chr05	Misin05G338100.1	==	6	transcript:Zm00001d038355_T001
Chr05	Misin05G333600.1	==	8	transcript:Zm00001d012330_T001
Chr05	Misin05G343700.1	==	8	transcript:Zm00001d012419_T001
Chr05	Misin05G222100.1	==	8	transcript:Zm00001d011537_T001
Chr05	Misin05G030000.1	==	8	transcript:Zm00001d008869_T001
Chr05	Misin05G311700.1	==	8	transcript:Zm00001d012516_T001
Chr05	Misin05G298200.1	==	8	transcript:Zm00001d012602_T001
Chr05	Misin05G338100.1	==	8	transcript:Zm00001d010060_T001
Chr06	Misin06G124400.1	==	3	transcript:Zm00001d040611_T002
Chr06	Misin06G221900.1	==	3	transcript:Zm00001d043937_T001
Chr06	Misin06G337000.1	==	3	transcript:Zm00001d042864_T002
Chr06	Misin06G208100.1	==	3	transcript:Zm00001d044081_T001
Chr06	Misin06G291700.1	==	3	transcript:Zm00001d043231_T001
Chr06	Misin06G318000.1	==	3	transcript:Zm00001d042920_T001
Chr06	Misin06G303300.1	==	3	transcript:Zm00001d043076_T001
Chr06	Misin06G059300.1	==	3	transcript:Zm00001d040090_T002
Chr06	Misin06G221900.1	==	6	transcript:Zm00001d039017_T001
Chr06	Misin06G337000.1	==	6	transcript:Zm00001d038355_T001
Chr06	Misin06G010900.1	==	8	transcript:Zm00001d008869_T001
Chr06	Misin06G124400.1	==	8	transcript:Zm00001d010948_T001
Chr06	Misin06G318000.1	==	8	transcript:Zm00001d012419_T001
Chr06	Misin06G303300.1	==	8	transcript:Zm00001d012516_T001
Chr06	Misin06G221900.1	==	8	transcript:Zm00001d011537_T001
Chr06	Misin06G337000.1	==	8	transcript:Zm00001d010060_T001
Chr07	Misin07G287300.1	==	1	transcript:Zm00001d031745_T001
Chr07	Misin07G146800.1	==	10	transcript:Zm00001d024410_T001
Chr07	Misin07G178500.1	==	10	transcript:Zm00001d024701_T001
Chr07	Misin07G200400.1	==	2	transcript:Zm00001d005951_T001
Chr07	Misin07G065000.1	==	4	transcript:Zm00001d053749_T002
Chr07	Misin07G507100.1	==	4	transcript:Zm00001d052133_T001
Chr07	Misin07G495400.1	==	4	transcript:Zm00001d051749_T001
Chr07	Misin07G124400.1	==	4	transcript:Zm00001d049443_T003
Chr07	Misin07G039100.1	==	5	transcript:Zm00001d015265_T003
Chr07	Misin07G065000.1	==	5	transcript:Zm00001d015549_T001
Chr07	Misin07G507100.1	==	5	transcript:Zm00001d018225_T001
Chr07	Misin07G495400.1	==	5	transcript:Zm00001d017920_T001
Chr07	Misin07G040300.1	==	5	transcript:Zm00001d014628_T001
Chr07	Misin07G097200.1	==	5	transcript:Zm00001d016298_T001
Chr07	Misin07G040300.1	==	6	transcript:Zm00001d036510_T001
Chr07	Misin07G507100.1	==	6	transcript:Zm00001d037140_T004
Chr07	Misin07G200400.1	==	7	transcript:Zm00001d020804_T001
Chr07	Misin07G287300.1	==	7	transcript:Zm00001d020670_T001
Chr07	Misin07G507100.1	==	9	transcript:Zm00001d044973_T001
Chr07	Misin07G065000.1	==	9	transcript:Zm00001d046568_T001
Chr07	Misin07G097200.1	==	9	transcript:Zm00001d046223_T001
Chr08	Misin08G222000.1	==	10	transcript:Zm00001d025964_T001
Chr08	Misin08G222000.1	==	2	transcript:Zm00001d002799_T001
Chr08	Misin08G267900.1	==	4	transcript:Zm00001d051749_T001
Chr08	Misin08G171900.1	==	4	transcript:Zm00001d050834_T001
Chr08	Misin08G294000.1	==	4	transcript:Zm00001d052133_T001
Chr08	Misin08G066500.1	==	4	transcript:Zm00001d053749_T002
Chr08	Misin08G222000.1	==	5	transcript:Zm00001d017422_T001
Chr08	Misin08G267900.1	==	5	transcript:Zm00001d017920_T001
Chr08	Misin08G038200.1	==	5	transcript:Zm00001d015265_T003
Chr08	Misin08G074600.1	==	5	transcript:Zm00001d016298_T001
Chr08	Misin08G294000.1	==	5	transcript:Zm00001d018225_T001
Chr08	Misin08G040300.1	==	5	transcript:Zm00001d014628_T001
Chr08	Misin08G066500.1	==	5	transcript:Zm00001d015549_T001
Chr08	Misin08G294000.1	==	6	transcript:Zm00001d037140_T004
Chr08	Misin08G040300.1	==	6	transcript:Zm00001d036510_T001
Chr08	Misin08G294000.1	==	9	transcript:Zm00001d044973_T001
Chr08	Misin08G066500.1	==	9	transcript:Zm00001d046568_T001
Chr08	Misin08G074600.1	==	9	transcript:Zm00001d046223_T001
Chr09	Misin09G040500.1	==	2	transcript:Zm00001d004889_T001
Chr09	Misin09G034300.1	==	4	transcript:Zm00001d053151_T003
Chr09	Misin09G040500.1	==	4	transcript:Zm00001d052598_T001
Chr10	Misin10G027800.1	==	4	transcript:Zm00001d052598_T001
Chr11	Misin11G165500.1	==	1	transcript:Zm00001d029934_T001
Chr11	Misin11G195000.1	==	10	transcript:Zm00001d026088_T002
Chr11	Misin11G159500.1	==	10	transcript:Zm00001d025964_T001
Chr11	Misin11G236900.1	==	10	transcript:Zm00001d026453_T001
Chr11	Misin11G260000.1	==	10	transcript:Zm00001d026537_T001
Chr11	Misin11G236900.1	==	10	transcript:Zm00001d026537_T001
Chr11	Misin11G260000.1	==	2	transcript:Zm00001d001948_T001
Chr11	Misin11G236900.1	==	2	transcript:Zm00001d001948_T001
Chr11	Misin11G159500.1	==	2	transcript:Zm00001d002799_T001
Chr11	Misin11G165500.1	==	2	transcript:Zm00001d002754_T001
Chr11	Misin11G159500.1	==	5	transcript:Zm00001d017422_T001
Chr11	Misin11G195000.1	==	7	transcript:Zm00001d021236_T004
Chr12	Misin12G250200.1	==	10	transcript:Zm00001d026453_T001
Chr12	Misin12G262800.1	==	10	transcript:Zm00001d026537_T001
Chr12	Misin12G165000.1	==	10	transcript:Zm00001d025964_T001
Chr12	Misin12G185900.1	==	2	transcript:Zm00001d002754_T001
Chr12	Misin12G165000.1	==	2	transcript:Zm00001d002799_T001
Chr12	Misin12G262800.1	==	2	transcript:Zm00001d001948_T001
Chr12	Misin12G165000.1	==	5	transcript:Zm00001d017422_T001
Chr13	Misin13G100700.1	==	1	transcript:Zm00001d032316_T001
Chr13	Misin13G046000.1	==	10	transcript:Zm00001d026351_T001
Chr13	Misin13G199600.1	==	2	transcript:Zm00001d005951_T001
Chr13	Misin13G100700.1	==	4	transcript:Zm00001d050310_T001
Chr13	Misin13G046000.1	==	4	transcript:Zm00001d049443_T003
Chr13	Misin13G199600.1	==	7	transcript:Zm00001d020804_T001
Chr14	Misin14G163700.1	==	1	transcript:Zm00001d031061_T007
Chr14	Misin14G150600.1	==	1	transcript:Zm00001d031182_T001
Chr14	Misin14G163700.1	==	1	transcript:Zm00001d033246_T001
Chr14	Misin14G150600.1	==	1	transcript:Zm00001d033378_T003
Chr14	Misin14G163700.1	==	3	transcript:Zm00001d041489_T009
Chr14	Misin14G163700.1	==	5	transcript:Zm00001d013699_T001
Chr14	Misin14G150600.1	==	5	transcript:Zm00001d013547_T001
Chr15	Misin15G202800.1	==	1	transcript:Zm00001d031182_T001
Chr15	Misin15G189700.1	==	1	transcript:Zm00001d033246_T001
Chr15	Misin15G189700.1	==	1	transcript:Zm00001d031061_T007
Chr16	Misin16G227400.1	==	3	transcript:Zm00001d043914_T001
Chr16	Misin16G229200.1	==	3	transcript:Zm00001d043937_T001
Chr16	Misin16G203000.1	==	3	transcript:Zm00001d043452_T006
Chr16	Misin16G227400.1	==	6	transcript:Zm00001d039002_T019
Chr16	Misin16G229200.1	==	6	transcript:Zm00001d039017_T001
Chr16	Misin16G042500.1	==	6	transcript:Zm00001d035439_T001
Chr16	Misin16G156100.1	==	6	transcript:Zm00001d038355_T001
Chr16	Misin16G203000.1	==	8	transcript:Zm00001d010758_T001
Chr16	Misin16G227400.1	==	8	transcript:Zm00001d009562_T007
Chr16	Misin16G203000.1	==	8	transcript:Zm00001d012751_T002
Chr16	Misin16G227400.1	==	8	transcript:Zm00001d011560_T012
Chr16	Misin16G042500.1	==	8	transcript:Zm00001d010948_T001
Chr17	Misin17G240000.1	==	3	transcript:Zm00001d043914_T001
Chr17	Misin17G242100.1	==	3	transcript:Zm00001d043937_T001
Chr17	Misin17G203900.1	==	3	transcript:Zm00001d043452_T006
Chr17	Misin17G166800.1	==	3	transcript:Zm00001d042864_T002
Chr17	Misin17G240000.1	==	6	transcript:Zm00001d039002_T019
Chr17	Misin17G242100.1	==	6	transcript:Zm00001d039017_T001
Chr17	Misin17G040000.1	==	6	transcript:Zm00001d035535_T001
Chr17	Misin17G203900.1	==	6	transcript:Zm00001d038811_T001
Chr17	Misin17G166800.1	==	6	transcript:Zm00001d038355_T001
Chr17	Misin17G033900.1	==	6	transcript:Zm00001d035439_T001
Chr17	Misin17G025700.1	==	6	transcript:Zm00001d035535_T001
Chr17	Misin17G240000.1	==	8	transcript:Zm00001d009562_T007
Chr17	Misin17G203900.1	==	8	transcript:Zm00001d010758_T001
Chr17	Misin17G166800.1	==	8	transcript:Zm00001d010060_T001
Chr17	Misin17G240000.1	==	8	transcript:Zm00001d011560_T012
Chr17	Misin17G033900.1	==	8	transcript:Zm00001d010948_T001
Chr17	Misin17G025700.1	==	8	transcript:Zm00001d010998_T001
Chr18	Misin18G087800.1	==	4	transcript:Zm00001d052133_T001
Chr18	Misin18G248600.1	==	5	transcript:Zm00001d014628_T001
Chr18	Misin18G166200.1	==	5	transcript:Zm00001d016298_T001
Chr18	Misin18G204600.1	==	5	transcript:Zm00001d015549_T001
Chr18	Misin18G087800.1	==	5	transcript:Zm00001d018225_T001
Chr18	Misin18G087800.1	==	6	transcript:Zm00001d037140_T004
Chr18	Misin18G030700.1	==	6	transcript:Zm00001d036118_T001
Chr18	Misin18G248600.1	==	6	transcript:Zm00001d036510_T001
Chr18	Misin18G204600.1	==	9	transcript:Zm00001d046568_T001
Chr18	Misin18G179300.1	==	9	transcript:Zm00001d046405_T001
Chr18	Misin18G030700.1	==	9	transcript:Zm00001d045398_T001
Chr18	Misin18G087800.1	==	9	transcript:Zm00001d044973_T001
Chr18	Misin18G166200.1	==	9	transcript:Zm00001d046223_T001
Chr19	Misin19G084600.1	==	4	transcript:Zm00001d052133_T001
Chr19	Misin19G201800.1	==	4	transcript:Zm00001d053749_T002
Chr19	Misin19G161100.1	==	5	transcript:Zm00001d016298_T001
Chr19	Misin19G201800.1	==	5	transcript:Zm00001d015549_T001
Chr19	Misin19G084600.1	==	5	transcript:Zm00001d018225_T001
Chr19	Misin19G242200.1	==	5	transcript:Zm00001d014628_T001
Chr19	Misin19G084600.1	==	5	transcript:Zm00001d018225_T001
Chr19	Misin19G028900.1	==	6	transcript:Zm00001d036118_T001
Chr19	Misin19G242200.1	==	6	transcript:Zm00001d036510_T001
Chr19	Misin19G084600.1	==	6	transcript:Zm00001d037140_T004
Chr19	Misin19G201800.1	==	9	transcript:Zm00001d046568_T001
Chr19	Misin19G084600.1	==	9	transcript:Zm00001d044973_T001
Chr19	Misin19G028900.1	==	9	transcript:Zm00001d045398_T001
Chr19	Misin19G161100.1	==	9	transcript:Zm00001d046223_T001
Chr19	Misin19G174900.1	==	9	transcript:Zm00001d046405_T001
